# Supplementary material for: BCL6B-dependent suppression of ETV2 hampers endothelial cell differentiation
Source: Stem Cell Res Ther. 2024 Jul 29;15:226. doi: 10.1186/s13287-024-03832-y (PMC11287929; doi:10.1186/s13287-024-03832-y)
Supplement: Supplementary file 1 — Supplementary Material 1. [file 13287_2024_3832_MOESM1_ESM.xlsx]

## Sheet: Sheet1
Gene_ID	Ctrl_D2_1:fpkm	Ctrl_D2_2:fpkm	Ctrl_D2_3:fpkm	Ctrl_D4_1:fpkm	Ctrl_D4_2:fpkm	Ctrl_D4_3:fpkm	OE_D2_1:fpkm	OE_D2_2:fpkm	OE_D2_3:fpkm	OE_D4_1:fpkm	OE_D4_2:fpkm	OE_D4_3:fpkm	Chromosome	Start Site	End Site	Direction	Length	Name	GO	KEGG	EC	eggNOG Class	eggNOG	Description	Entrez_geneID	UniProtAC	BP	CC	MF	Pathway
ENSG00000000003	22.5931	21.7089	21.4773	22.7669	45.5769	48.5687	27.0474	30.0266	44.8153	32.1252	34.5521	48.5038	X	100627108	100639991	-	4536	TSPAN6	GO:0005515;GO:0005887;GO:0016020;GO:0016021;GO:0039532;GO:0043123;GO:0070062;GO:1901223	K17295	-	S	KOG3882;35HXI;39JGI;3BDGF;3CU8K;3J67G;483X2;493P8;4M6MZ;4MSP6	tetraspanin 6 [Source:HGNC Symbol;Acc:HGNC:11858]	7105	O43657	GO:0039532//negative regulation of viral-induced cytoplasmic pattern recognition receptor signaling pathway;GO:0043123//positive regulation of I-kappaB kinase/NF-kappaB signaling;GO:1901223//negative regulation of NIK/NF-kappaB signaling;	GO:0005887//integral component of plasma membrane;GO:0016020//membrane;GO:0016021//integral component of membrane;GO:0070062//extracellular exosome;	GO:0005515//protein binding;	-
ENSG00000000005	0.305197	0.261422	0.443637	0.242266	0.22879	0.210641	0.178852	0.0875076	0.397539	1.79684	2.21002	1.96661	X	100584936	100599885	+	1476	TNMD	GO:0001886;GO:0001937;GO:0005515;GO:0005634;GO:0005635;GO:0005737;GO:0016020;GO:0016021;GO:0016525	-	-	S	2QPTP;35ENX;39WXT;3BGKF;3CVVP;3J7IR;482BW;48ZU7;4M8ZR;4N0ZM	tenomodulin [Source:HGNC Symbol;Acc:HGNC:17757]	64102	Q9H2S6	GO:0001886//endothelial cell morphogenesis;GO:0001937//negative regulation of endothelial cell proliferation;GO:0016525//negative regulation of angiogenesis;	GO:0005634//nucleus;GO:0005635//nuclear envelope;GO:0005737//cytoplasm;GO:0016020//membrane;GO:0016021//integral component of membrane;	GO:0005515//protein binding;	-
ENSG00000000419	10.4653	10.9818	10.8319	11.0329	10.6813	10.1557	12.6571	13.2002	11.091	11.1983	10.7531	11.7419	20	50934867	50959140	-	9276	DPM1	GO:0004169;GO:0004582;GO:0005515;GO:0005537;GO:0005634;GO:0005783;GO:0005789;GO:0006486;GO:0006506;GO:0016020;GO:0016740;GO:0016757;GO:0018279;GO:0019348;GO:0019673;GO:0033185;GO:0035268;GO:0035269;GO:0043178;GO:0043231;GO:0097502	K00721	EC:2.4.1.83	M	KOG2978;35AHI;38E12;3BESW;3CW06;3JCDJ;487H5;49665;4MHFB;4MWE9	dolichyl-phosphate mannosyltransferase subunit 1, catalytic [Source:HGNC Symbol;Acc:HGNC:3005]	8813	O60762;A0A0S2Z4Y5	GO:0006486//protein glycosylation;GO:0006506//GPI anchor biosynthetic process;GO:0018279//protein N-linked glycosylation via asparagine;GO:0019348//dolichol metabolic process;GO:0019673//GDP-mannose metabolic process;GO:0035268//protein mannosylation;GO:0035269//protein O-linked mannosylation;GO:0097502//mannosylation;	GO:0005634//nucleus;GO:0005783//endoplasmic reticulum;GO:0005789//endoplasmic reticulum membrane;GO:0016020//membrane;GO:0033185//dolichol-phosphate-mannose synthase complex;GO:0043231//intracellular membrane-bounded organelle;	GO:0004169//dolichyl-phosphate-mannose-protein mannosyltransferase activity;GO:0004582//dolichyl-phosphate beta-D-mannosyltransferase activity;GO:0005515//protein binding;GO:0005537//mannose binding;GO:0016740//transferase activity;GO:0016757//glycosyltransferase activity;GO:0043178//alcohol binding;	ko00510(N-Glycan biosynthesis)
ENSG00000000457	1.35802	1.55846	1.34245	2.02612	2.67879	2.63793	1.51495	1.48245	1.57237	1.83025	1.79941	1.98402	1	169849631	169894267	-	6883	SCYL3	GO:0000139;GO:0004672;GO:0005515;GO:0005524;GO:0005737;GO:0005794;GO:0006468;GO:0006954;GO:0008104;GO:0016477;GO:0021522;GO:0030027;GO:0042802;GO:0042995;GO:0048666	K17542	-	T;C	KOG1243;359IH;38GHS;3BFDZ;3CRPW;3J6GX;487UQ;496AP;4MFWW;4N30Y	SCY1 like pseudokinase 3 [Source:HGNC Symbol;Acc:HGNC:19285]	57147	Q8IZE3	GO:0006468//protein phosphorylation;GO:0006954//inflammatory response;GO:0008104//protein localization;GO:0016477//cell migration;GO:0021522//spinal cord motor neuron differentiation;GO:0048666//neuron development;	GO:0000139//Golgi membrane;GO:0005737//cytoplasm;GO:0005794//Golgi apparatus;GO:0030027//lamellipodium;GO:0042995//cell projection;	GO:0004672//protein kinase activity;GO:0005515//protein binding;GO:0005524//ATP binding;GO:0042802//identical protein binding;	-
ENSG00000000460	5.36679	5.13187	5.3501	5.27093	4.72886	4.86408	5.29518	4.15393	4.61944	4.99773	6.59092	4.72958	1	169662007	169854080	+	5970	C1orf112	GO:0005515	-	-	S	2QQPV;35EZW;38J4T;3BEC8;3CRPQ;3J6KI;487MT;495VQ;4MGXZ;4MZN5	chromosome 1 open reading frame 112 [Source:HGNC Symbol;Acc:HGNC:25565]	55732	Q9NSG2;A0A024R922	-	-	GO:0005515//protein binding;	-
ENSG00000000938	0.0332992	0.0228184	0	0	0	0	0	0	0	0	0	0.0195065	1	27612064	27635185	-	3382	FGR	GO:0000166;GO:0001784;GO:0001819;GO:0002376;GO:0002768;GO:0002862;GO:0004672;GO:0004713;GO:0004715;GO:0005102;GO:0005515;GO:0005524;GO:0005576;GO:0005737;GO:0005739;GO:0005743;GO:0005758;GO:0005829;GO:0005856;GO:0005886;GO:0006468;GO:0007169;GO:0007229;GO:0008360;GO:0009615;GO:0014068;GO:0015629;GO:0016020;GO:0016235;GO:0016301;GO:0016310;GO:0016740;GO:0018108;GO:0019901;GO:0030154;GO:0030282;GO:…	K08891	EC:2.7.10.2	T;K;L	KOG0197;35F7Q;39RZV;3BJWI;3CYEW;3JBZP;48857;49537;4MEB0;4MY70	FGR proto-oncogene, Src family tyrosine kinase [Source:HGNC Symbol;Acc:HGNC:3697]	2268	P09769;P78453	GO:0001819//positive regulation of cytokine production;GO:0002376//immune system process;GO:0002768//immune response-regulating cell surface receptor signaling pathway;GO:0002862//negative regulation of inflammatory response to antigenic stimulus;GO:0006468//protein phosphorylation;GO:0007169//transmembrane receptor protein tyrosine kinase signaling pathway;GO:0007229//integrin-mediated signaling…	GO:0005576//extracellular region;GO:0005737//cytoplasm;GO:0005739//mitochondrion;GO:0005743//mitochondrial inner membrane;GO:0005758//mitochondrial intermembrane space;GO:0005829//cytosol;GO:0005856//cytoskeleton;GO:0005886//plasma membrane;GO:0015629//actin cytoskeleton;GO:0016020//membrane;GO:0016235//aggresome;GO:0031234//extrinsic component of cytoplasmic side of plasma membrane;GO:0032587//r…	GO:0000166//nucleotide binding;GO:0001784//phosphotyrosine residue binding;GO:0004672//protein kinase activity;GO:0004713//protein tyrosine kinase activity;GO:0004715//non-membrane spanning protein tyrosine kinase activity;GO:0005102//signaling receptor binding;GO:0005515//protein binding;GO:0005524//ATP binding;GO:0016301//kinase activity;GO:0016740//transferase activity;GO:0019901//protein kina…	ko04062(Chemokine signaling pathway)
ENSG00000000971	0	0	0	0	0	0	0	0	0	0	0	0	1	196651754	196752476	+	15284	CFH	GO:0001851;GO:0002376;GO:0005515;GO:0005576;GO:0005615;GO:0006508;GO:0006956;GO:0006957;GO:0008201;GO:0030449;GO:0030451;GO:0042802;GO:0043395;GO:0045087;GO:0070062;GO:0072562;GO:1903659;GO:1905370	K04004	-	S;T;W	2QVSB;35NYY;38D28;3BH8Z;3CUAK;3J55B;47Z76;495DZ;4MDR4;4MXA6	complement factor H [Source:HGNC Symbol;Acc:HGNC:4883]	3075	P08603;A0A024R962	GO:0002376//immune system process;GO:0006508//proteolysis;GO:0006956//complement activation;GO:0006957//complement activation, alternative pathway;GO:0030449//regulation of complement activation;GO:0030451//regulation of complement activation, alternative pathway;GO:0045087//innate immune response;GO:1903659//regulation of complement-dependent cytotoxicity;	GO:0005576//extracellular region;GO:0005615//extracellular space;GO:0070062//extracellular exosome;GO:0072562//blood microparticle;GO:1905370//serine-type endopeptidase complex;	GO:0001851//complement component C3b binding;GO:0005515//protein binding;GO:0008201//heparin binding;GO:0042802//identical protein binding;GO:0043395//heparan sulfate proteoglycan binding;	ko05150(Staphylococcus aureus infection);ko04610(Complement and coagulation cascades)
ENSG00000001036	24.044	23.3813	24.5186	25.5961	20.0319	17.7597	15.8559	20.8022	17.6506	24.5916	21.4205	22.6059	6	143494812	143511720	-	2822	FUCA2	GO:0004560;GO:0005515;GO:0005576;GO:0005615;GO:0005764;GO:0005788;GO:0005975;GO:0006004;GO:0008152;GO:0009617;GO:0016139;GO:0016787;GO:0016798;GO:0035578;GO:0070062;GO:2000535	K01206	EC:3.2.1.51	G	KOG3340;35KQQ;38H5D;3BA6I;3CU2M;3JAJ9;488ZB;496W5;4M6T9;4MUGJ	alpha-L-fucosidase 2 [Source:HGNC Symbol;Acc:HGNC:4008]	2519	Q9BTY2	GO:0005975//carbohydrate metabolic process;GO:0006004//fucose metabolic process;GO:0008152//metabolic process;GO:0009617//response to bacterium;GO:0016139//glycoside catabolic process;GO:2000535//regulation of entry of bacterium into host cell;	GO:0005576//extracellular region;GO:0005615//extracellular space;GO:0005764//lysosome;GO:0005788//endoplasmic reticulum lumen;GO:0035578//azurophil granule lumen;GO:0070062//extracellular exosome;	GO:0004560//alpha-L-fucosidase activity;GO:0005515//protein binding;GO:0016787//hydrolase activity;GO:0016798//hydrolase activity, acting on glycosyl bonds;	ko04142(Lysosome);ko00511(Other glycan degradation)
ENSG00000001084	7.37674	7.44139	7.20979	7.4521	4.12224	3.96839	8.0868	7.44123	8.23844	7.03535	6.44648	7.96122	6	53497341	53616970	-	8618	GCLC	GO:0000166;GO:0000287;GO:0003824;GO:0004357;GO:0005515;GO:0005524;GO:0005739;GO:0005829;GO:0006534;GO:0006536;GO:0006749;GO:0006750;GO:0006979;GO:0007568;GO:0007584;GO:0009408;GO:0009410;GO:0009725;GO:0014823;GO:0016595;GO:0016874;GO:0017109;GO:0019852;GO:0031397;GO:0032436;GO:0032869;GO:0035729;GO:0043066;GO:0043524;GO:0043531;GO:0044344;GO:0044752;GO:0044877;GO:0045454;GO:0045892;GO:0046685;GO:…	K11204	EC:6.3.2.2	-	-	glutamate-cysteine ligase catalytic subunit [Source:HGNC Symbol;Acc:HGNC:4311]	2729	P48506;Q14TF0	GO:0006534//cysteine metabolic process;GO:0006536//glutamate metabolic process;GO:0006749//glutathione metabolic process;GO:0006750//glutathione biosynthetic process;GO:0006979//response to oxidative stress;GO:0007568//aging;GO:0007584//response to nutrient;GO:0009408//response to heat;GO:0009410//response to xenobiotic stimulus;GO:0009725//response to hormone;GO:0014823//response to activity;GO:…	GO:0005739//mitochondrion;GO:0005829//cytosol;GO:0017109//glutamate-cysteine ligase complex;	GO:0000166//nucleotide binding;GO:0000287//magnesium ion binding;GO:0003824//catalytic activity;GO:0004357//glutamate-cysteine ligase activity;GO:0005515//protein binding;GO:0005524//ATP binding;GO:0016595//glutamate binding;GO:0016874//ligase activity;GO:0043531//ADP binding;GO:0044877//protein-containing complex binding;	ko04216(Ferroptosis);ko00480(Glutathione metabolism);ko00270(Cysteine and methionine metabolism)
ENSG00000001167	13.6759	13.5228	13.7451	16.7706	15.2286	14.5413	13.2014	11.7117	12.7789	14.25	19.4303	9.87067	6	41072974	41102403	+	6209	NFYA	GO:0000785;GO:0000976;GO:0000978;GO:0000981;GO:0003677;GO:0003700;GO:0005515;GO:0005634;GO:0005654;GO:0006355;GO:0006357;GO:0006366;GO:0016602;GO:0032993;GO:0035065;GO:0045893;GO:0045944;GO:0048511;GO:0080182;GO:0090575	K08064	-	K	KOG1561;35C4H;38DV3;3BED0;3CX8M;3JD5Z;481T0;492TZ;4M9NM;4N1KZ	nuclear transcription factor Y subunit alpha [Source:HGNC Symbol;Acc:HGNC:7804]	4800	P23511	GO:0006355//regulation of transcription, DNA-templated;GO:0006357//regulation of transcription by RNA polymerase II;GO:0006366//transcription by RNA polymerase II;GO:0035065//regulation of histone acetylation;GO:0045893//positive regulation of transcription, DNA-templated;GO:0045944//positive regulation of transcription by RNA polymerase II;GO:0048511//rhythmic process;GO:0080182//histone H3-K4 t…	GO:0000785//chromatin;GO:0005634//nucleus;GO:0005654//nucleoplasm;GO:0016602//CCAAT-binding factor complex;GO:0032993//protein-DNA complex;GO:0090575//RNA polymerase II transcription regulator complex;	GO:0000976//transcription cis-regulatory region binding;GO:0000978//RNA polymerase II cis-regulatory region sequence-specific DNA binding;GO:0000981//DNA-binding transcription factor activity, RNA polymerase II-specific;GO:0003677//DNA binding;GO:0003700//DNA-binding transcription factor activity;GO:0005515//protein binding;	ko05152(Tuberculosis);ko05017(Spinocerebellar ataxia);ko04612(Antigen processing and presentation)
ENSG00000001460	0.97917	1.20595	1.09421	0.823483	0.372968	0.4895	1.22517	0.910548	1.28692	0.952147	1.02404	0.968907	1	24356999	24416934	-	8511	STPG1	GO:0003674;GO:0005634;GO:0005737;GO:0005739;GO:0006915;GO:0043065;GO:1902110	-	-	S	2R2KG;35IU4;38HV5;3BNPZ;3D1JK;3J2QV;4823C;48Y1W;4M8MQ;4MUYJ	sperm tail PG-rich repeat containing 1 [Source:HGNC Symbol;Acc:HGNC:28070]	90529	Q5TH74	GO:0006915//apoptotic process;GO:0043065//positive regulation of apoptotic process;GO:1902110//positive regulation of mitochondrial membrane permeability involved in apoptotic process;	GO:0005634//nucleus;GO:0005737//cytoplasm;GO:0005739//mitochondrion;	GO:0003674//molecular_function;	-
ENSG00000001461	0.275671	0.197119	0.201327	1.02754	0.991951	0.847082	0.379289	0.206196	0.270611	0.980075	0.862496	0.786371	1	24415802	24472976	+	9396	NIPAL3	GO:0005515;GO:0015095;GO:0015693;GO:0016020;GO:0016021;GO:1903830	K22733	-	P;U	KOG2922;359SR;38GA7;3BKSS;3CXZ1;3J7JT;48571;495EK;4MD7C;4N3HP	NIPA like domain containing 3 [Source:HGNC Symbol;Acc:HGNC:25233]	57185	Q6P499	GO:0015693//magnesium ion transport;GO:1903830//magnesium ion transmembrane transport;	GO:0016020//membrane;GO:0016021//integral component of membrane;	GO:0005515//protein binding;GO:0015095//magnesium ion transmembrane transporter activity;	-
ENSG00000001497	5.75871	5.6058	5.27347	6.33428	6.11105	6.1463	5.82428	5.65305	6.0393	5.36904	6.57254	5.71696	X	65438549	65534810	-	12555	LAS1L	GO:0000460;GO:0000470;GO:0003723;GO:0004519;GO:0005515;GO:0005634;GO:0005654;GO:0005730;GO:0005737;GO:0006364;GO:0016020;GO:0030687;GO:0071339;GO:0090305;GO:0090730	K16912	-	S;L	KOG2425;35DTR;38EJV;3BG2M;3CWV5;3J2MS;487DK;48YWZ;4M8J7;4N4FR	LAS1 like ribosome biogenesis factor [Source:HGNC Symbol;Acc:HGNC:25726]	81887	Q9Y4W2	GO:0000460//maturation of 5.8S rRNA;GO:0000470//maturation of LSU-rRNA;GO:0006364//rRNA processing;GO:0090305//nucleic acid phosphodiester bond hydrolysis;	GO:0005634//nucleus;GO:0005654//nucleoplasm;GO:0005730//nucleolus;GO:0005737//cytoplasm;GO:0016020//membrane;GO:0030687//preribosome, large subunit precursor;GO:0071339//MLL1 complex;GO:0090730//Las1 complex;	GO:0003723//RNA binding;GO:0004519//endonuclease activity;GO:0005515//protein binding;	-
ENSG00000001561	2.01276	1.57867	1.94268	2.43318	0.276322	0.348129	1.25057	0.987344	1.9514	1.41185	2.21698	2.7701	6	46129989	46146688	+	4644	ENPP4	GO:0005515;GO:0005886;GO:0007596;GO:0007599;GO:0016020;GO:0016021;GO:0016787;GO:0030194;GO:0046130;GO:0046872;GO:0047710;GO:0070062;GO:0101003	K18424	EC:3.6.1.29	S;Z;K;B	KOG2645;359W0;38EE7;3BA91;3CRDS;3JAU8;486E7;48XKI;4M5Q8;4MV4P	ectonucleotide pyrophosphatase/phosphodiesterase 4 [Source:HGNC Symbol;Acc:HGNC:3359]	22875	Q9Y6X5	GO:0007596//blood coagulation;GO:0007599//hemostasis;GO:0030194//positive regulation of blood coagulation;GO:0046130//purine ribonucleoside catabolic process;	GO:0005886//plasma membrane;GO:0016020//membrane;GO:0016021//integral component of membrane;GO:0070062//extracellular exosome;GO:0101003//ficolin-1-rich granule membrane;	GO:0005515//protein binding;GO:0016787//hydrolase activity;GO:0046872//metal ion binding;GO:0047710//bis(5'-adenosyl)-triphosphatase activity;	ko00230(Purine metabolism)
ENSG00000001617	1.75017	2.15877	2.24631	2.81563	2.44909	2.5125	2.84443	1.75302	2.5803	3.17518	5.21726	2.14617	3	50155045	50189075	+	4826	SEMA3F	GO:0001755;GO:0005102;GO:0005515;GO:0005576;GO:0005615;GO:0005887;GO:0007165;GO:0007411;GO:0021612;GO:0021637;GO:0021675;GO:0021785;GO:0030215;GO:0030335;GO:0036484;GO:0036486;GO:0045499;GO:0048731;GO:0048843;GO:0048846;GO:0050919;GO:0061549;GO:0071526;GO:0097490;GO:0097491;GO:0098978;GO:0099175;GO:1901166;GO:1902285;GO:1902287	K06840	-	S;T	KOG3611;35KV7;38G7G;3BA21;3CYJV;3JCVX;483AX;48VBM;4MCK4;4MU6R	semaphorin 3F [Source:HGNC Symbol;Acc:HGNC:10728]	6405	Q13275	GO:0001755//neural crest cell migration;GO:0007165//signal transduction;GO:0007411//axon guidance;GO:0021612//facial nerve structural organization;GO:0021637//trigeminal nerve structural organization;GO:0021675//nerve development;GO:0021785//branchiomotor neuron axon guidance;GO:0030335//positive regulation of cell migration;GO:0036484//trunk neural crest cell migration;GO:0036486//ventral trunk …	GO:0005576//extracellular region;GO:0005615//extracellular space;GO:0005887//integral component of plasma membrane;GO:0098978//glutamatergic synapse;	GO:0005102//signaling receptor binding;GO:0005515//protein binding;GO:0030215//semaphorin receptor binding;GO:0045499//chemorepellent activity;	ko04360(Axon guidance)
ENSG00000001626	0.0535606	0.0412905	0.0432533	0.0807813	0.128485	0.177439	0.109856	0.0499107	0.0387589	0.0613152	0.157563	0.352975	7	117287120	117715971	+	16821	CFTR	GO:0000166;GO:0005254;GO:0005260;GO:0005515;GO:0005524;GO:0005634;GO:0005737;GO:0005765;GO:0005768;GO:0005769;GO:0005783;GO:0005789;GO:0005829;GO:0005886;GO:0005887;GO:0006695;GO:0006811;GO:0006821;GO:0006904;GO:0009986;GO:0010008;GO:0015106;GO:0015108;GO:0015701;GO:0016020;GO:0016021;GO:0016324;GO:0016853;GO:0016887;GO:0017081;GO:0019869;GO:0019899;GO:0030165;GO:0030301;GO:0030660;GO:0030669;GO:…	K05031	EC:5.6.1.6	P;V	KOG0054;35A4M;38HFZ;3BF3X;3CV89;3J49W;4812U;48WNE;4MIDX;4N0DJ	CF transmembrane conductance regulator [Source:HGNC Symbol;Acc:HGNC:1884]	1080	P13569;A0A024R730	GO:0006695//cholesterol biosynthetic process;GO:0006811//ion transport;GO:0006821//chloride transport;GO:0006904//vesicle docking involved in exocytosis;GO:0015701//bicarbonate transport;GO:0030301//cholesterol transport;GO:0034976//response to endoplasmic reticulum stress;GO:0035377//transepithelial water transport;GO:0035774//positive regulation of insulin secretion involved in cellular respons…	GO:0005634//nucleus;GO:0005737//cytoplasm;GO:0005765//lysosomal membrane;GO:0005768//endosome;GO:0005769//early endosome;GO:0005783//endoplasmic reticulum;GO:0005789//endoplasmic reticulum membrane;GO:0005829//cytosol;GO:0005886//plasma membrane;GO:0005887//integral component of plasma membrane;GO:0009986//cell surface;GO:0010008//endosome membrane;GO:0016020//membrane;GO:0016021//integral compon…	GO:0000166//nucleotide binding;GO:0005254//chloride channel activity;GO:0005260//intracellularly ATP-gated chloride channel activity;GO:0005515//protein binding;GO:0005524//ATP binding;GO:0015106//bicarbonate transmembrane transporter activity;GO:0015108//chloride transmembrane transporter activity;GO:0016853//isomerase activity;GO:0016887//ATP hydrolysis activity;GO:0017081//chloride channel reg…	ko05110(Vibrio cholerae infection);ko04976(Bile secretion);ko04972(Pancreatic secretion);ko04971(Gastric acid secretion);ko04530(Tight junction);ko04152(AMPK signaling pathway);ko04024(cAMP signaling pathway);ko02010(ABC transporters)
ENSG00000001629	14.9974	15.3529	14.5336	14.9635	12.7692	12.4295	15.0499	13.5472	15.7675	12.9015	14.8719	11.6335	7	92245974	92401383	+	7389	ANKIB1	GO:0000151;GO:0000209;GO:0004842;GO:0005515;GO:0005737;GO:0006511;GO:0016567;GO:0016740;GO:0031624;GO:0032436;GO:0046872;GO:0061630	K11967	EC:2.3.2.31	O	KOG1815;35K06;38F7F;3BFFX;3CUIW;3J4QF;489CB;4977E;4MH4V;4MVKY	ankyrin repeat and IBR domain containing 1 [Source:HGNC Symbol;Acc:HGNC:22215]	54467	Q9P2G1	GO:0000209//protein polyubiquitination;GO:0006511//ubiquitin-dependent protein catabolic process;GO:0016567//protein ubiquitination;GO:0032436//positive regulation of proteasomal ubiquitin-dependent protein catabolic process;	GO:0000151//ubiquitin ligase complex;GO:0005737//cytoplasm;	GO:0004842//ubiquitin-protein transferase activity;GO:0005515//protein binding;GO:0016740//transferase activity;GO:0031624//ubiquitin conjugating enzyme binding;GO:0046872//metal ion binding;GO:0061630//ubiquitin protein ligase activity;	-
ENSG00000001630	0.837006	0.869595	1.0466	0.840166	0.890588	0.372699	0.474679	0.820612	0.812805	0.77715	0.562109	0.300515	7	92084987	92134803	-	4171	CYP51A1	GO:0004497;GO:0005506;GO:0005783;GO:0005789;GO:0006629;GO:0006694;GO:0006695;GO:0008202;GO:0008203;GO:0008398;GO:0016020;GO:0016021;GO:0016125;GO:0016126;GO:0016491;GO:0016705;GO:0020037;GO:0042177;GO:0043231;GO:0046872;GO:0050709;GO:1900222	K05917	-	Q;C	KOG0684;35GY4;38DPK;3BFP9;3CWR4;3JBEH;4864T;48ZD8;4MHV2;4N21F	cytochrome P450 family 51 subfamily A member 1 [Source:HGNC Symbol;Acc:HGNC:2649]	1595	Q16850	GO:0006629//lipid metabolic process;GO:0006694//steroid biosynthetic process;GO:0006695//cholesterol biosynthetic process;GO:0008202//steroid metabolic process;GO:0008203//cholesterol metabolic process;GO:0016125//sterol metabolic process;GO:0016126//sterol biosynthetic process;GO:0042177//negative regulation of protein catabolic process;GO:0050709//negative regulation of protein secretion;GO:190…	GO:0005783//endoplasmic reticulum;GO:0005789//endoplasmic reticulum membrane;GO:0016020//membrane;GO:0016021//integral component of membrane;GO:0043231//intracellular membrane-bounded organelle;	GO:0004497//monooxygenase activity;GO:0005506//iron ion binding;GO:0008398//sterol 14-demethylase activity;GO:0016491//oxidoreductase activity;GO:0016705//oxidoreductase activity, acting on paired donors, with incorporation or reduction of molecular oxygen;GO:0020037//heme binding;GO:0046872//metal ion binding;	ko00100(Steroid biosynthesis)
ENSG00000001631	0.608168	0.603191	0.589358	0.931651	0.959814	0.963204	0.781576	0.755633	0.67945	0.973662	0.968186	0.715649	7	92197498	92246166	-	21110	KRIT1	GO:0001525;GO:0001937;GO:0003158;GO:0005515;GO:0005546;GO:0005615;GO:0005737;GO:0005856;GO:0005886;GO:0005911;GO:0007264;GO:0008017;GO:0010596;GO:0016020;GO:0016525;GO:0030695;GO:0032092;GO:0032991;GO:0033622;GO:0045454;GO:0045765;GO:0050790;GO:0070161;GO:2000114;GO:2000352	K17705	-	S;T	KOG4335;35B1J;38HR2;3BAD6;3D27U;3JEYQ;47Z8Z;494RP;4M9SV;4N1UE	KRIT1 ankyrin repeat containing [Source:HGNC Symbol;Acc:HGNC:1573]	889	O00522;A4D1F7	GO:0001525//angiogenesis;GO:0001937//negative regulation of endothelial cell proliferation;GO:0003158//endothelium development;GO:0007264//small GTPase mediated signal transduction;GO:0010596//negative regulation of endothelial cell migration;GO:0016525//negative regulation of angiogenesis;GO:0032092//positive regulation of protein binding;GO:0033622//integrin activation;GO:0045454//cell redox ho…	GO:0005615//extracellular space;GO:0005737//cytoplasm;GO:0005856//cytoskeleton;GO:0005886//plasma membrane;GO:0005911//cell-cell junction;GO:0016020//membrane;GO:0032991//protein-containing complex;GO:0070161//anchoring junction;	GO:0005515//protein binding;GO:0005546//phosphatidylinositol-4,5-bisphosphate binding;GO:0008017//microtubule binding;GO:0030695//GTPase regulator activity;	ko04015(Rap1 signaling pathway)
ENSG00000002016	3.61387	2.77634	3.03758	5.8446	3.58468	4.19788	3.42952	2.88268	4.5607	4.36819	6.48568	3.57471	12	911736	990053	-	4503	RAD52	GO:0000724;GO:0000730;GO:0003677;GO:0003697;GO:0005515;GO:0005634;GO:0005654;GO:0006281;GO:0006302;GO:0006310;GO:0006312;GO:0006974;GO:0010792;GO:0032991;GO:0032993;GO:0034599;GO:0042802;GO:0045002;GO:2000819	K10873	-	L	KOG4141;35IN2;395YF;3BFR2;3D0XA;3J6K1;481YC;48XI0;4MC3S;4MU1Z	RAD52 homolog, DNA repair protein [Source:HGNC Symbol;Acc:HGNC:9824]	5893	P43351;Q5DR82	GO:0000724//double-strand break repair via homologous recombination;GO:0000730//DNA recombinase assembly;GO:0006281//DNA repair;GO:0006302//double-strand break repair;GO:0006310//DNA recombination;GO:0006312//mitotic recombination;GO:0006974//cellular response to DNA damage stimulus;GO:0010792//DNA double-strand break processing involved in repair via single-strand annealing;GO:0034599//cellular …	GO:0005634//nucleus;GO:0005654//nucleoplasm;GO:0032991//protein-containing complex;GO:0032993//protein-DNA complex;	GO:0003677//DNA binding;GO:0003697//single-stranded DNA binding;GO:0005515//protein binding;GO:0042802//identical protein binding;	ko03440(Homologous recombination)
ENSG00000002330	0.692322	0.361461	0.425974	0.628076	0.395427	0.69171	0.270476	0.869645	0.343541	0.819517	0.596822	0.888368	11	64269830	64284704	-	1708	BAD	GO:0001666;GO:0001836;GO:0005515;GO:0005543;GO:0005737;GO:0005739;GO:0005741;GO:0005829;GO:0006007;GO:0006915;GO:0006919;GO:0007283;GO:0008289;GO:0008625;GO:0008630;GO:0008656;GO:0009410;GO:0009725;GO:0009749;GO:0010033;GO:0010508;GO:0010918;GO:0014070;GO:0016020;GO:0019050;GO:0019221;GO:0019901;GO:0019903;GO:0021987;GO:0030346;GO:0032024;GO:0032355;GO:0032570;GO:0033133;GO:0033574;GO:0034201;GO:…	K02158	-	S;T;C	2S71H;35PZ2;3ABBG;3BUD4;3D20Y;3JGDR;48E4G;49AYG;4MJ15;4N1S1	BCL2 associated agonist of cell death [Source:HGNC Symbol;Acc:HGNC:936]	572	Q92934;A0A024R562	GO:0001666//response to hypoxia;GO:0001836//release of cytochrome c from mitochondria;GO:0006007//glucose catabolic process;GO:0006915//apoptotic process;GO:0006919//activation of cysteine-type endopeptidase activity involved in apoptotic process;GO:0007283//spermatogenesis;GO:0008625//extrinsic apoptotic signaling pathway via death domain receptors;GO:0008630//intrinsic apoptotic signaling pathw…	GO:0005737//cytoplasm;GO:0005739//mitochondrion;GO:0005741//mitochondrial outer membrane;GO:0005829//cytosol;GO:0016020//membrane;GO:0097138//BAD-BCL-2 complex;	GO:0005515//protein binding;GO:0005543//phospholipid binding;GO:0008289//lipid binding;GO:0008656//cysteine-type endopeptidase activator activity involved in apoptotic process;GO:0019901//protein kinase binding;GO:0019903//protein phosphatase binding;GO:0030346//protein phosphatase 2B binding;GO:0043422//protein kinase B binding;GO:0071889//14-3-3 protein binding;	ko05417(Lipid and atherosclerosis);ko05225(Hepatocellular carcinoma);ko05223(Non-small cell lung cancer);ko05221(Acute myeloid leukemia);ko05220(Chronic myeloid leukemia);ko05218(Melanoma);ko05215(Prostate cancer);ko05213(Endometrial cancer);ko05212(Pancreatic cancer);ko05211(Renal cell carcinoma);ko05210(Colorectal cancer);ko05208(Chemical carcinogenesis - reactive oxygen species);ko05207(Chemic…
ENSG00000002549	20.6521	20.8501	19.7149	25.3782	21.7504	20.3047	18.4769	22.0794	18.7532	22.3604	25.1539	15.6941	4	17577198	17607972	+	3779	LAP3	GO:0004177;GO:0004180;GO:0005515;GO:0005634;GO:0005654;GO:0005737;GO:0005829;GO:0005925;GO:0006508;GO:0008233;GO:0008235;GO:0016787;GO:0019538;GO:0030145;GO:0030496;GO:0046872;GO:0070006;GO:0070062	K11142	-	I;E;L	KOG2597;35IVS;38DPB;3BD62;3CXT6;3JBH4;481N6;495VX;4M6TZ;4N4G8	leucine aminopeptidase 3 [Source:HGNC Symbol;Acc:HGNC:18449]	51056	P28838	GO:0006508//proteolysis;GO:0019538//protein metabolic process;	GO:0005634//nucleus;GO:0005654//nucleoplasm;GO:0005737//cytoplasm;GO:0005829//cytosol;GO:0005925//focal adhesion;GO:0030496//midbody;GO:0070062//extracellular exosome;	GO:0004177//aminopeptidase activity;GO:0004180//carboxypeptidase activity;GO:0005515//protein binding;GO:0008233//peptidase activity;GO:0008235//metalloexopeptidase activity;GO:0016787//hydrolase activity;GO:0030145//manganese ion binding;GO:0046872//metal ion binding;GO:0070006//metalloaminopeptidase activity;	ko00480(Glutathione metabolism);ko00330(Arginine and proline metabolism)
ENSG00000002586	8.18322	8.43522	8.13231	36.2884	63.4377	60.466	7.68915	6.26131	9.50165	33.1349	22.7355	21.9722	X	2691187	2741309	+	4858	CD99	GO:0005515;GO:0005737;GO:0005886;GO:0005887;GO:0005925;GO:0007155;GO:0016020;GO:0016021;GO:0034109;GO:0072683;GO:2000391	K06520	-	S	2S70S;35QJ6;3A41C;3BTA6;3D977;3JHJ5;48FCC;49CE7;4MJT1;4MUTZ	CD99 molecule (Xg blood group) [Source:HGNC Symbol;Acc:HGNC:7082]	4267	P14209	GO:0007155//cell adhesion;GO:0034109//homotypic cell-cell adhesion;GO:0072683//T cell extravasation;GO:2000391//positive regulation of neutrophil extravasation;	GO:0005737//cytoplasm;GO:0005886//plasma membrane;GO:0005887//integral component of plasma membrane;GO:0005925//focal adhesion;GO:0016020//membrane;GO:0016021//integral component of membrane;	GO:0005515//protein binding;	ko04670(Leukocyte transendothelial migration);ko04514(Cell adhesion molecules)
ENSG00000002587	0.189337	0.186832	0.342498	0.134665	0.990147	1.14577	0.195281	0.538534	0.201683	0.188263	0.0411314	0.124222	4	11393150	11429564	-	7435	HS3ST1	GO:0005794;GO:0005796;GO:0006024;GO:0008146;GO:0008467;GO:0015012;GO:0016740	K01024	EC:2.8.2.23	S;O	KOG3704;35HU6;399CW;3BG0X;3CRZ9;3J5NY;4805Z;491W2;4MHTZ;4MT4C	heparan sulfate-glucosamine 3-sulfotransferase 1 [Source:HGNC Symbol;Acc:HGNC:5194]	9957	O14792;A0A024R9R4	GO:0006024//glycosaminoglycan biosynthetic process;GO:0015012//heparan sulfate proteoglycan biosynthetic process;	GO:0005794//Golgi apparatus;GO:0005796//Golgi lumen;	GO:0008146//sulfotransferase activity;GO:0008467//[heparan sulfate]-glucosamine 3-sulfotransferase 1 activity;GO:0016740//transferase activity;	ko00534(Glycosaminoglycan biosynthesis - heparan sulfate / heparin)
ENSG00000002726	0.0297458	0	0	0	0.0178391	0.016424	0.052295	0	0.0516611	0.0194586	0.067312	0.0348499	7	150824627	150861504	+	3786	AOC1	GO:0005507;GO:0005509;GO:0005515;GO:0005576;GO:0005615;GO:0005777;GO:0005886;GO:0005923;GO:0008131;GO:0008201;GO:0008270;GO:0009308;GO:0009445;GO:0016491;GO:0035580;GO:0035874;GO:0042803;GO:0044877;GO:0046677;GO:0046872;GO:0048038;GO:0052597;GO:0052598;GO:0052599;GO:0052600;GO:0070062;GO:0071280;GO:0071420;GO:0071504;GO:0097185	K11182	EC:1.4.3.22	Q	KOG1186;35N8G;39R8W;3BJBQ;3CUE4;3J98P;48A29;497KF;4MC8S;4MZMH	amine oxidase copper containing 1 [Source:HGNC Symbol;Acc:HGNC:80]	26	P19801	GO:0009308//amine metabolic process;GO:0009445//putrescine metabolic process;GO:0035874//cellular response to copper ion starvation;GO:0046677//response to antibiotic;GO:0071280//cellular response to copper ion;GO:0071420//cellular response to histamine;GO:0071504//cellular response to heparin;GO:0097185//cellular response to azide;	GO:0005576//extracellular region;GO:0005615//extracellular space;GO:0005777//peroxisome;GO:0005886//plasma membrane;GO:0005923//bicellular tight junction;GO:0035580//specific granule lumen;GO:0070062//extracellular exosome;	GO:0005507//copper ion binding;GO:0005509//calcium ion binding;GO:0005515//protein binding;GO:0008131//primary amine oxidase activity;GO:0008201//heparin binding;GO:0008270//zinc ion binding;GO:0016491//oxidoreductase activity;GO:0042803//protein homodimerization activity;GO:0044877//protein-containing complex binding;GO:0046872//metal ion binding;GO:0048038//quinone binding;GO:0052597//diamine o…	ko00380(Tryptophan metabolism);ko00340(Histidine metabolism);ko00330(Arginine and proline metabolism)
ENSG00000002745	0.138012	0	0.0445812	0.306752	0.144845	0.228607	0.202194	0.0197857	0.0798975	0.135423	0.124923	0.0808467	7	121325367	121341104	+	3264	WNT16	GO:0003408;GO:0005102;GO:0005109;GO:0005125;GO:0005576;GO:0005615;GO:0005737;GO:0007275;GO:0010628;GO:0014068;GO:0016055;GO:0030182;GO:0030216;GO:0043616;GO:0045165;GO:0046330;GO:0046849;GO:0060070;GO:0060317;GO:0060548;GO:0090399;GO:0090403	K01558	-	M;T	KOG3913;35KIR;39THQ;3BJ1J;3CXDI;3JDHS;4810P;48YDX;4M8Q2;4N0QY	Wnt family member 16 [Source:HGNC Symbol;Acc:HGNC:16267]	51384	Q9UBV4	GO:0003408//optic cup formation involved in camera-type eye development;GO:0007275//multicellular organism development;GO:0010628//positive regulation of gene expression;GO:0014068//positive regulation of phosphatidylinositol 3-kinase signaling;GO:0016055//Wnt signaling pathway;GO:0030182//neuron differentiation;GO:0030216//keratinocyte differentiation;GO:0043616//keratinocyte proliferation;GO:00…	GO:0005576//extracellular region;GO:0005615//extracellular space;GO:0005737//cytoplasm;	GO:0005102//signaling receptor binding;GO:0005109//frizzled binding;GO:0005125//cytokine activity;	ko05226(Gastric cancer);ko05225(Hepatocellular carcinoma);ko05224(Breast cancer);ko05217(Basal cell carcinoma);ko05205(Proteoglycans in cancer);ko05202(Transcriptional misregulation in cancer);ko05200(Pathways in cancer);ko05165(Human papillomavirus infection);ko05022(Pathways of neurodegeneration - multiple diseases);ko05010(Alzheimer disease);ko04934(Cushing syndrome);ko04916(Melanogenesis);ko0…
ENSG00000002746	0.101021	0.116298	0.120086	0.0153965	0.0290803	0.00892445	0.033152	0.0324409	0.0748577	0.0475804	0.018288	0.0378735	7	43112629	43566001	+	13935	HECW1	GO:0000209;GO:0004842;GO:0005515;GO:0005737;GO:0005829;GO:0016567;GO:0016740;GO:0043161;GO:0048814;GO:0061630;GO:0090090;GO:2000650	K12167	EC:2.3.2.26	O	KOG0940;35JXB;38BYB;3BG98;3CRA1;3J4I9;4813J;493E0;4MEWJ;4MTWV	HECT, C2 and WW domain containing E3 ubiquitin protein ligase 1 [Source:HGNC Symbol;Acc:HGNC:22195]	23072	Q76N89	GO:0000209//protein polyubiquitination;GO:0016567//protein ubiquitination;GO:0043161//proteasome-mediated ubiquitin-dependent protein catabolic process;GO:0048814//regulation of dendrite morphogenesis;GO:0090090//negative regulation of canonical Wnt signaling pathway;GO:2000650//negative regulation of sodium ion transmembrane transporter activity;	GO:0005737//cytoplasm;GO:0005829//cytosol;	GO:0004842//ubiquitin-protein transferase activity;GO:0005515//protein binding;GO:0016740//transferase activity;GO:0061630//ubiquitin protein ligase activity;	-
ENSG00000002822	0.048577	0.0332877	0.0627662	0.0514141	0.0679759	0.017881	0.0474452	0.0464275	0.0187481	0	0.04397	0.047427	7	1815793	2233243	-	6955	MAD1L1	GO:0000775;GO:0000776;GO:0000922;GO:0005515;GO:0005634;GO:0005635;GO:0005694;GO:0005737;GO:0005813;GO:0005815;GO:0005819;GO:0005829;GO:0005856;GO:0007049;GO:0007094;GO:0042130;GO:0042802;GO:0043229;GO:0043515;GO:0044615;GO:0048538;GO:0051220;GO:0051301;GO:0051315;GO:0072686;GO:0090235;GO:0090267;GO:0097431;GO:1901990;GO:1902426;GO:1990706;GO:1990728	K06679	-	T;D	KOG4593;35KK1;395TD;3BISS;3CSDW;3J661;4833I;49570;4MAI1;4N55E	mitotic arrest deficient 1 like 1 [Source:HGNC Symbol;Acc:HGNC:6762]	8379	Q9Y6D9	GO:0007049//cell cycle;GO:0007094//mitotic spindle assembly checkpoint signaling;GO:0042130//negative regulation of T cell proliferation;GO:0048538//thymus development;GO:0051220//cytoplasmic sequestering of protein;GO:0051301//cell division;GO:0051315//attachment of mitotic spindle microtubules to kinetochore;GO:0090235//regulation of metaphase plate congression;GO:0090267//positive regulation o…	GO:0000775//chromosome, centromeric region;GO:0000776//kinetochore;GO:0000922//spindle pole;GO:0005634//nucleus;GO:0005635//nuclear envelope;GO:0005694//chromosome;GO:0005737//cytoplasm;GO:0005813//centrosome;GO:0005815//microtubule organizing center;GO:0005819//spindle;GO:0005829//cytosol;GO:0005856//cytoskeleton;GO:0043229//intracellular organelle;GO:0044615//nuclear pore nuclear basket;GO:0072…	GO:0005515//protein binding;GO:0042802//identical protein binding;GO:0043515//kinetochore binding;	ko05203(Viral carcinogenesis);ko05166(Human T-cell leukemia virus 1 infection);ko04914(Progesterone-mediated oocyte maturation);ko04114(Oocyte meiosis);ko04110(Cell cycle)
ENSG00000002834	23.9797	24.7658	24.9666	30.7702	20.8231	21.5137	24.1516	23.9628	22.1692	31.3732	27.3863	33.1303	17	38869859	38921770	+	7061	LASP1	GO:0003779;GO:0005515;GO:0005737;GO:0005856;GO:0005925;GO:0005938;GO:0006811;GO:0015075;GO:0030864;GO:0034220;GO:0045296;GO:0046872;GO:0051015	K24420	-	S;Z;T	KOG1702;35MXS;39RV7;3BJ8N;3CY4E;3J36U;488HC;490WU;4MDDB;4MV82	LIM and SH3 protein 1 [Source:HGNC Symbol;Acc:HGNC:6513]	3927	Q14847;A0A024R1S8	GO:0006811//ion transport;GO:0034220//ion transmembrane transport;	GO:0005737//cytoplasm;GO:0005856//cytoskeleton;GO:0005925//focal adhesion;GO:0005938//cell cortex;GO:0030864//cortical actin cytoskeleton;	GO:0003779//actin binding;GO:0005515//protein binding;GO:0015075//ion transmembrane transporter activity;GO:0045296//cadherin binding;GO:0046872//metal ion binding;GO:0051015//actin filament binding;	-
ENSG00000002919	5.89929	5.41492	5.47478	3.80685	4.62461	4.94982	6.01998	5.65647	4.40111	4.70577	4.77253	4.26185	17	48103357	48123601	+	4133	SNX11	GO:0005515;GO:0005768;GO:0006886;GO:0008289;GO:0015031;GO:0016020;GO:0016050;GO:0035091;GO:1901981	K17924	-	U	KOG2527;35DYB;39SRI;3BKRE;3CU9J;3JBCR;488P3;4945X;4MJG1;4N31U	sorting nexin 11 [Source:HGNC Symbol;Acc:HGNC:14975]	29916	Q9Y5W9	GO:0006886//intracellular protein transport;GO:0015031//protein transport;GO:0016050//vesicle organization;	GO:0005768//endosome;GO:0016020//membrane;	GO:0005515//protein binding;GO:0008289//lipid binding;GO:0035091//phosphatidylinositol binding;GO:1901981//phosphatidylinositol phosphate binding;	-
ENSG00000002933	0.0161947	0	0.0209251	0	0.038849	0	0	0.0185737	0	0	0.0586352	0.0569206	7	150800403	150805118	+	3477	TMEM176A	GO:0005515;GO:0016020;GO:0016021;GO:2001199	-	-	S	2SF8T;35KRR;3A17J;3BQ5M;3D6P5;3JGUE;48E0S;49ASM;4MDS2;4N241	transmembrane protein 176A [Source:HGNC Symbol;Acc:HGNC:24930]	55365	Q96HP8;A0A090N8H6	GO:2001199//negative regulation of dendritic cell differentiation;	GO:0016020//membrane;GO:0016021//integral component of membrane;	GO:0005515//protein binding;	-
ENSG00000003056	24.3612	23.8081	25.6931	36.2273	29.0691	29.1566	25.3308	27.5076	25.242	28.1118	31.42	30.7312	12	8940361	8949761	-	3585	M6PR	GO:0004888;GO:0005515;GO:0005764;GO:0005765;GO:0005768;GO:0005770;GO:0005794;GO:0005802;GO:0005886;GO:0005887;GO:0006622;GO:0006898;GO:0007041;GO:0008333;GO:0016020;GO:0016021;GO:0019904;GO:0030133;GO:0030669;GO:0032588;GO:0033299;GO:0048471;GO:1905394	K10089	-	S;T;U	2QTJ5;35IWN;38CJB;3BJ0S;3CTMU;3J55D;481W8;496KB;4M86R;4N0FQ	mannose-6-phosphate receptor, cation dependent [Source:HGNC Symbol;Acc:HGNC:6752]	4074	P20645	GO:0006622//protein targeting to lysosome;GO:0006898//receptor-mediated endocytosis;GO:0007041//lysosomal transport;GO:0008333//endosome to lysosome transport;GO:0033299//secretion of lysosomal enzymes;	GO:0005764//lysosome;GO:0005765//lysosomal membrane;GO:0005768//endosome;GO:0005770//late endosome;GO:0005794//Golgi apparatus;GO:0005802//trans-Golgi network;GO:0005886//plasma membrane;GO:0005887//integral component of plasma membrane;GO:0016020//membrane;GO:0016021//integral component of membrane;GO:0030133//transport vesicle;GO:0030669//clathrin-coated endocytic vesicle membrane;GO:0032588//t…	GO:0004888//transmembrane signaling receptor activity;GO:0005515//protein binding;GO:0019904//protein domain specific binding;GO:1905394//retromer complex binding;	ko05132(Salmonella infection);ko04145(Phagosome);ko04142(Lysosome)
ENSG00000003096	1.95878	2.11644	1.7538	2.5704	2.93436	2.8003	1.829	2.17195	1.56215	2.86046	3.63431	1.95208	X	117897813	118117340	-	6928	KLHL13	GO:0004842;GO:0005515;GO:0005829;GO:0007049;GO:0016567;GO:0031463;GO:0032465;GO:0047485;GO:0051301;GO:0097602	K10447	-	-	-	kelch like family member 13 [Source:HGNC Symbol;Acc:HGNC:22931]	90293	Q9P2N7;Q96HC9	GO:0007049//cell cycle;GO:0016567//protein ubiquitination;GO:0032465//regulation of cytokinesis;GO:0051301//cell division;	GO:0005829//cytosol;GO:0031463//Cul3-RING ubiquitin ligase complex;	GO:0004842//ubiquitin-protein transferase activity;GO:0005515//protein binding;GO:0047485//protein N-terminus binding;GO:0097602//cullin family protein binding;	ko04120(Ubiquitin mediated proteolysis)
ENSG00000003137	1.44292	1.4991	1.1878	0.635509	0.209358	0.3598	0.272768	0.693985	0.336828	0.487177	0.200125	0.272664	2	72129238	72147862	-	4839	CYP26B1	GO:0001709;GO:0001768;GO:0001822;GO:0001972;GO:0004497;GO:0005506;GO:0005515;GO:0005737;GO:0005783;GO:0005789;GO:0006629;GO:0006766;GO:0006805;GO:0006954;GO:0007140;GO:0007283;GO:0008401;GO:0009954;GO:0010628;GO:0016020;GO:0016125;GO:0016491;GO:0016705;GO:0016709;GO:0020037;GO:0030326;GO:0032526;GO:0033189;GO:0034653;GO:0042573;GO:0043231;GO:0043587;GO:0045580;GO:0046872;GO:0048384;GO:0048385;GO:…	K12664	EC:1.14.14.-	Q	KOG0157;35MME;393K8;3BDM4;3CS0Z;3JBES;4802R;49093;4MG8C;4MUKM	cytochrome P450 family 26 subfamily B member 1 [Source:HGNC Symbol;Acc:HGNC:20581]	56603	Q9NR63	GO:0001709//cell fate determination;GO:0001768//establishment of T cell polarity;GO:0001822//kidney development;GO:0006629//lipid metabolic process;GO:0006766//vitamin metabolic process;GO:0006805//xenobiotic metabolic process;GO:0006954//inflammatory response;GO:0007140//male meiotic nuclear division;GO:0007283//spermatogenesis;GO:0009954//proximal/distal pattern formation;GO:0010628//positive r…	GO:0005737//cytoplasm;GO:0005783//endoplasmic reticulum;GO:0005789//endoplasmic reticulum membrane;GO:0016020//membrane;GO:0043231//intracellular membrane-bounded organelle;	GO:0001972//retinoic acid binding;GO:0004497//monooxygenase activity;GO:0005506//iron ion binding;GO:0005515//protein binding;GO:0008401//retinoic acid 4-hydroxylase activity;GO:0016491//oxidoreductase activity;GO:0016705//oxidoreductase activity, acting on paired donors, with incorporation or reduction of molecular oxygen;GO:0016709//oxidoreductase activity, acting on paired donors, with incorpo…	ko00830(Retinol metabolism)
ENSG00000003147	1.69515	1.84909	1.89229	1.62572	1.27249	1.36256	1.33804	0.44967	1.73572	0.72418	0.72022	1.39156	7	8113184	8262687	-	4883	ICA1	GO:0000139;GO:0005515;GO:0005737;GO:0005794;GO:0005829;GO:0006836;GO:0012505;GO:0016020;GO:0016021;GO:0019904;GO:0030658;GO:0030667;GO:0030672;GO:0031410;GO:0043231;GO:0045202;GO:0050796;GO:0051049;GO:0140090	K19863	-	S;T;U	KOG3891;35J73;38DEB;3BB4Q;3CVYH;3JFKZ;483MX;490SK;4MDJU;4MT51	islet cell autoantigen 1 [Source:HGNC Symbol;Acc:HGNC:5343]	3382	Q05084;A0A024RA29	GO:0006836//neurotransmitter transport;GO:0050796//regulation of insulin secretion;GO:0051049//regulation of transport;	GO:0000139//Golgi membrane;GO:0005737//cytoplasm;GO:0005794//Golgi apparatus;GO:0005829//cytosol;GO:0012505//endomembrane system;GO:0016020//membrane;GO:0016021//integral component of membrane;GO:0030658//transport vesicle membrane;GO:0030667//secretory granule membrane;GO:0030672//synaptic vesicle membrane;GO:0031410//cytoplasmic vesicle;GO:0043231//intracellular membrane-bounded organelle;GO:00…	GO:0005515//protein binding;GO:0019904//protein domain specific binding;GO:0140090//membrane curvature sensor activity;	ko04940(Type I diabetes mellitus)
ENSG00000003249	4.54307	5.01566	4.58193	1.42649	0.272456	0.306586	4.06745	2.59075	4.44189	3.92952	2.1018	9.49201	16	90004871	90019890	-	4462	DBNDD1	GO:0005737;GO:0006469	-	-	S	2S0DA;35N8Z;3A1QC;3BQUK;3D7DA;3JGR5;48E7C;49AT5;4MKXI;4MUCT	dysbindin domain containing 1 [Source:HGNC Symbol;Acc:HGNC:28455]	79007	Q9H9R9	GO:0006469//negative regulation of protein kinase activity;	GO:0005737//cytoplasm;	-	-
ENSG00000003393	2.27164	2.1784	2.19921	3.73878	3.04513	3.35462	2.42418	2.44926	2.4123	3.5326	3.4706	4.23231	2	201700267	201782112	-	33513	ALS2	GO:0001662;GO:0001701;GO:0001726;GO:0001881;GO:0005085;GO:0005096;GO:0005515;GO:0005634;GO:0005737;GO:0005769;GO:0005813;GO:0005829;GO:0006979;GO:0007032;GO:0007041;GO:0007409;GO:0007528;GO:0007626;GO:0008104;GO:0008219;GO:0014069;GO:0016020;GO:0016050;GO:0016197;GO:0016601;GO:0030027;GO:0030424;GO:0030425;GO:0030426;GO:0031267;GO:0031982;GO:0032991;GO:0035022;GO:0035249;GO:0042802;GO:0042803;GO:…	K04575	-	Z;T;D	KOG0231;KOG1426;35IHK;38G25;3BBF7;3CZP7;3JDBX;486FM;494TM;4M8D8;4MZD1	alsin Rho guanine nucleotide exchange factor ALS2 [Source:HGNC Symbol;Acc:HGNC:443]	57679	Q96Q42;A8K4R4	GO:0001662//behavioral fear response;GO:0001701//in utero embryonic development;GO:0001881//receptor recycling;GO:0006979//response to oxidative stress;GO:0007032//endosome organization;GO:0007041//lysosomal transport;GO:0007409//axonogenesis;GO:0007528//neuromuscular junction development;GO:0007626//locomotory behavior;GO:0008104//protein localization;GO:0008219//cell death;GO:0016050//vesicle o…	GO:0001726//ruffle;GO:0005634//nucleus;GO:0005737//cytoplasm;GO:0005769//early endosome;GO:0005813//centrosome;GO:0005829//cytosol;GO:0014069//postsynaptic density;GO:0016020//membrane;GO:0030027//lamellipodium;GO:0030424//axon;GO:0030425//dendrite;GO:0030426//growth cone;GO:0031982//vesicle;GO:0032991//protein-containing complex;GO:0043005//neuron projection;GO:0043025//neuronal cell body;GO:004…	GO:0005085//guanyl-nucleotide exchange factor activity;GO:0005096//GTPase activator activity;GO:0005515//protein binding;GO:0031267//small GTPase binding;GO:0042802//identical protein binding;GO:0042803//protein homodimerization activity;GO:0043539//protein serine/threonine kinase activator activity;	ko05022(Pathways of neurodegeneration - multiple diseases);ko05014(Amyotrophic lateral sclerosis)
ENSG00000003400	2.70182	2.15424	2.63457	0.360792	0.636017	0.557678	1.51673	1.31768	1.5422	0.619425	0.457118	1.12417	2	201182872	201229428	+	8920	CASP10	GO:0004197;GO:0005515;GO:0005737;GO:0005829;GO:0006508;GO:0006915;GO:0006919;GO:0008233;GO:0008234;GO:0016787;GO:0031265;GO:0031625;GO:0032991;GO:0035877;GO:0042981;GO:0043123;GO:0097153;GO:0097190;GO:0097194;GO:0097199;GO:0097200;GO:0097342	K04400	EC:3.4.22.63	O;D	KOG3573;35EHX;38JM0;3BCEN;3CY5V;3J6V8;47ZYD;490SB;4MEYE;4N12V	caspase 10 [Source:HGNC Symbol;Acc:HGNC:1500]	843	Q92851	GO:0006508//proteolysis;GO:0006915//apoptotic process;GO:0006919//activation of cysteine-type endopeptidase activity involved in apoptotic process;GO:0042981//regulation of apoptotic process;GO:0043123//positive regulation of I-kappaB kinase/NF-kappaB signaling;GO:0097190//apoptotic signaling pathway;GO:0097194//execution phase of apoptosis;	GO:0005737//cytoplasm;GO:0005829//cytosol;GO:0031265//CD95 death-inducing signaling complex;GO:0032991//protein-containing complex;GO:0097342//ripoptosome;	GO:0004197//cysteine-type endopeptidase activity;GO:0005515//protein binding;GO:0008233//peptidase activity;GO:0008234//cysteine-type peptidase activity;GO:0016787//hydrolase activity;GO:0031625//ubiquitin protein ligase binding;GO:0035877//death effector domain binding;GO:0097153//cysteine-type endopeptidase activity involved in apoptotic process;GO:0097199//cysteine-type endopeptidase activity …	ko05161(Hepatitis B);ko05152(Tuberculosis);ko04668(TNF signaling pathway);ko04622(RIG-I-like receptor signaling pathway);ko04210(Apoptosis)
ENSG00000003402	0.603721	0.514983	0.547017	0.941766	1.10572	1.0263	0.475638	0.341894	0.678706	0.465396	0.439893	1.66996	2	201116154	201176687	+	22478	CFLAR	GO:0001666;GO:0002020;GO:0004197;GO:0005123;GO:0005515;GO:0005737;GO:0005829;GO:0006508;GO:0006915;GO:0006919;GO:0007519;GO:0008047;GO:0008234;GO:0010667;GO:0010976;GO:0014732;GO:0014842;GO:0014866;GO:0031264;GO:0031265;GO:0032869;GO:0033574;GO:0042060;GO:0042981;GO:0043066;GO:0043123;GO:0043403;GO:0044877;GO:0045121;GO:0051092;GO:0060544;GO:0070374;GO:0071364;GO:0071392;GO:0071456;GO:0071549;GO:…	K04724	-	O;D;K	KOG3573;35NFP;39I2A;3BH98;3CXE7;3JD1R;480RQ;491WK;4MASP;4MYK9	CASP8 and FADD like apoptosis regulator [Source:HGNC Symbol;Acc:HGNC:1876]	8837	O15519;A0A024R3Y4	GO:0001666//response to hypoxia;GO:0006508//proteolysis;GO:0006915//apoptotic process;GO:0006919//activation of cysteine-type endopeptidase activity involved in apoptotic process;GO:0007519//skeletal muscle tissue development;GO:0010667//negative regulation of cardiac muscle cell apoptotic process;GO:0010976//positive regulation of neuron projection development;GO:0014732//skeletal muscle atrophy…	GO:0005737//cytoplasm;GO:0005829//cytosol;GO:0031264//death-inducing signaling complex;GO:0031265//CD95 death-inducing signaling complex;GO:0045121//membrane raft;GO:0097342//ripoptosome;	GO:0002020//protease binding;GO:0004197//cysteine-type endopeptidase activity;GO:0005123//death receptor binding;GO:0005515//protein binding;GO:0008047//enzyme activator activity;GO:0008234//cysteine-type peptidase activity;GO:0044877//protein-containing complex binding;GO:0097153//cysteine-type endopeptidase activity involved in apoptotic process;GO:0097199//cysteine-type endopeptidase activity …	ko05160(Hepatitis C);ko05142(Chagas disease);ko04668(TNF signaling pathway);ko04217(Necroptosis);ko04210(Apoptosis);ko04140(Autophagy - animal);ko04064(NF-kappa B signaling pathway)
ENSG00000003436	0.346102	0.289872	0.385086	4.4141	10.7472	10.6165	0.174653	0.187446	0.200364	0.993674	0.548237	0.74903	2	187464230	187565760	-	11714	TFPI	GO:0004866;GO:0004867;GO:0005576;GO:0005615;GO:0005783;GO:0005886;GO:0005901;GO:0007596;GO:0007599;GO:0009986;GO:0010466;GO:0010951;GO:0016020;GO:0030195;GO:0030414;GO:0031225;GO:0043231;GO:0071383	K03909	-	S;O	KOG4295;35CYI;38ES0;3BEEM;3CZR5;3J93Y;4880D;490DC;4MBE4;4MW1G	tissue factor pathway inhibitor [Source:HGNC Symbol;Acc:HGNC:11760]	7035	P10646	GO:0007596//blood coagulation;GO:0007599//hemostasis;GO:0010466//negative regulation of peptidase activity;GO:0010951//negative regulation of endopeptidase activity;GO:0030195//negative regulation of blood coagulation;GO:0071383//cellular response to steroid hormone stimulus;	GO:0005576//extracellular region;GO:0005615//extracellular space;GO:0005783//endoplasmic reticulum;GO:0005886//plasma membrane;GO:0005901//caveola;GO:0009986//cell surface;GO:0016020//membrane;GO:0031225//anchored component of membrane;GO:0043231//intracellular membrane-bounded organelle;	GO:0004866//endopeptidase inhibitor activity;GO:0004867//serine-type endopeptidase inhibitor activity;GO:0030414//peptidase inhibitor activity;	ko04610(Complement and coagulation cascades)
ENSG00000003509	10.1482	10.9279	10.1233	8.59927	7.60299	7.73219	8.18852	8.10132	9.67856	9.14068	9.12996	12.1968	2	37231631	37253403	+	3651	NDUFAF7	GO:0005515;GO:0005615;GO:0005739;GO:0005759;GO:0006479;GO:0008168;GO:0016740;GO:0019899;GO:0019918;GO:0032259;GO:0032981;GO:0035243	K18164	-	H;S	KOG2901;35C8A;38KMN;3BB1T;3CZEC;3J43M;482K7;492C1;4M93F;4N0H1	NADH:ubiquinone oxidoreductase complex assembly factor 7 [Source:HGNC Symbol;Acc:HGNC:28816]	55471	Q7L592	GO:0006479//protein methylation;GO:0019918//peptidyl-arginine methylation, to symmetrical-dimethyl arginine;GO:0032259//methylation;GO:0032981//mitochondrial respiratory chain complex I assembly;	GO:0005615//extracellular space;GO:0005739//mitochondrion;GO:0005759//mitochondrial matrix;	GO:0005515//protein binding;GO:0008168//methyltransferase activity;GO:0016740//transferase activity;GO:0019899//enzyme binding;GO:0035243//protein-arginine omega-N symmetric methyltransferase activity;	ko04714(Thermogenesis)
ENSG00000003756	6.82861	6.54214	6.98973	8.90078	9.77511	10.3865	7.32159	6.59711	8.7814	10.8546	11.1514	10.5737	3	50088919	50119021	+	10357	RBM5	GO:0000245;GO:0000381;GO:0000398;GO:0003676;GO:0003677;GO:0003723;GO:0003729;GO:0005515;GO:0005634;GO:0005654;GO:0005681;GO:0006396;GO:0006397;GO:0006915;GO:0008285;GO:0008380;GO:0042981;GO:0043065;GO:0046872	K13094	-	A;S	KOG0154;35JMS;38CTX;3BDVK;3CRCI;3JD1V;48ACN;492S7;4MI9Y;4MTFA	RNA binding motif protein 5 [Source:HGNC Symbol;Acc:HGNC:9902]	10181	P52756;A0A024R2U6	GO:0000245//spliceosomal complex assembly;GO:0000381//regulation of alternative mRNA splicing, via spliceosome;GO:0000398//mRNA splicing, via spliceosome;GO:0006396//RNA processing;GO:0006397//mRNA processing;GO:0006915//apoptotic process;GO:0008285//negative regulation of cell population proliferation;GO:0008380//RNA splicing;GO:0042981//regulation of apoptotic process;GO:0043065//positive regul…	GO:0005634//nucleus;GO:0005654//nucleoplasm;GO:0005681//spliceosomal complex;	GO:0003676//nucleic acid binding;GO:0003677//DNA binding;GO:0003723//RNA binding;GO:0003729//mRNA binding;GO:0005515//protein binding;GO:0046872//metal ion binding;	-
ENSG00000003987	0.617707	0.412148	0.504086	0.712279	0.506932	0.592372	0.495353	0.475406	0.432886	0.595487	0.382559	2.05683	8	17296794	17413528	-	6928	MTMR7	GO:0004438;GO:0004725;GO:0005515;GO:0005737;GO:0005829;GO:0006470;GO:0006629;GO:0006661;GO:0012505;GO:0016020;GO:0016311;GO:0016312;GO:0016787;GO:0016791;GO:0046855;GO:0046856;GO:0052629;GO:0052866;GO:0106018	K18083	-	S;T;U	KOG1089;35P3G;38D7K;3BAE3;3CT67;3JA07;48665;491XN;4M990;4N0ME	myotubularin related protein 7 [Source:HGNC Symbol;Acc:HGNC:7454]	9108	Q9Y216;B7Z9Q7;B7ZAG8	GO:0006470//protein dephosphorylation;GO:0006629//lipid metabolic process;GO:0006661//phosphatidylinositol biosynthetic process;GO:0016311//dephosphorylation;GO:0046855//inositol phosphate dephosphorylation;GO:0046856//phosphatidylinositol dephosphorylation;	GO:0005737//cytoplasm;GO:0005829//cytosol;GO:0012505//endomembrane system;GO:0016020//membrane;	GO:0004438//phosphatidylinositol-3-phosphatase activity;GO:0004725//protein tyrosine phosphatase activity;GO:0005515//protein binding;GO:0016312//inositol bisphosphate phosphatase activity;GO:0016787//hydrolase activity;GO:0016791//phosphatase activity;GO:0052629//phosphatidylinositol-3,5-bisphosphate 3-phosphatase activity;GO:0052866//phosphatidylinositol phosphate phosphatase activity;GO:010601…	ko04070(Phosphatidylinositol signaling system);ko00562(Inositol phosphate metabolism)
ENSG00000003989	6.64594	6.85322	6.63598	10.8746	15.4985	15.4332	8.64922	8.1941	8.64336	17.2317	10.2711	22.5995	8	17497088	17570573	+	7905	SLC7A2	GO:0000064;GO:0005886;GO:0005887;GO:0006865;GO:0015171;GO:0015174;GO:0015179;GO:0015189;GO:0015807;GO:0016020;GO:0016021;GO:0022857;GO:0030054;GO:0055085;GO:0061459;GO:0089718;GO:0097638;GO:0150104;GO:1902475;GO:1903352;GO:1903401;GO:1903826	K13864	-	P;E	KOG1286;3598B;38BM3;3BA2V;3CVWA;3J9BD;485T5;493SU;4M7SS;4MTCE	solute carrier family 7 member 2 [Source:HGNC Symbol;Acc:HGNC:11060]	6542	P52569	GO:0006865//amino acid transport;GO:0015807//L-amino acid transport;GO:0055085//transmembrane transport;GO:0089718//amino acid import across plasma membrane;GO:0097638//L-arginine import across plasma membrane;GO:0150104//transport across blood-brain barrier;GO:1902475//L-alpha-amino acid transmembrane transport;GO:1903352//L-ornithine transmembrane transport;GO:1903401//L-lysine transmembrane tr…	GO:0005886//plasma membrane;GO:0005887//integral component of plasma membrane;GO:0016020//membrane;GO:0016021//integral component of membrane;GO:0030054//cell junction;	GO:0000064//L-ornithine transmembrane transporter activity;GO:0015171//amino acid transmembrane transporter activity;GO:0015174//basic amino acid transmembrane transporter activity;GO:0015179//L-amino acid transmembrane transporter activity;GO:0015189//L-lysine transmembrane transporter activity;GO:0022857//transmembrane transporter activity;GO:0061459//L-arginine transmembrane transporter activi…	-
ENSG00000004059	17.6486	19.4093	20.3718	15.7533	14.692	16.3886	20.1063	20.135	18.6479	19.8203	20.8064	19.1948	7	127588386	127591700	+	1825	ARF5	GO:0000166;GO:0003924;GO:0005515;GO:0005525;GO:0005737;GO:0005794;GO:0005886;GO:0006886;GO:0006890;GO:0015031;GO:0016020;GO:0016192;GO:0048471;GO:0070062	K07940	-	T;D;L;B;U	KOG0070;35GUW;38BDM;3BC0T;3CRK7;3J6UJ;482HX;48W0X;4MM2W;4MWTR	ADP ribosylation factor 5 [Source:HGNC Symbol;Acc:HGNC:658]	381	P84085;A4D0Z3	GO:0006886//intracellular protein transport;GO:0006890//retrograde vesicle-mediated transport, Golgi to endoplasmic reticulum;GO:0015031//protein transport;GO:0016192//vesicle-mediated transport;	GO:0005737//cytoplasm;GO:0005794//Golgi apparatus;GO:0005886//plasma membrane;GO:0016020//membrane;GO:0048471//perinuclear region of cytoplasm;GO:0070062//extracellular exosome;	GO:0000166//nucleotide binding;GO:0003924//GTPase activity;GO:0005515//protein binding;GO:0005525//GTP binding;	ko04144(Endocytosis)
ENSG00000004139	0.0608471	0.0347465	0.0589651	0.779248	0.979178	1.01349	0.0416005	0.0988627	0.058709	0.152581	0.15146	0.0237626	17	28364356	28404049	+	11105	SARM1	GO:0002376;GO:0003824;GO:0003953;GO:0005515;GO:0005737;GO:0005739;GO:0005829;GO:0005874;GO:0007165;GO:0007399;GO:0009749;GO:0015630;GO:0016787;GO:0019677;GO:0030154;GO:0030424;GO:0030425;GO:0031315;GO:0034128;GO:0035591;GO:0042995;GO:0043523;GO:0045087;GO:0045202;GO:0048678;GO:0048814;GO:0050135;GO:0061809;GO:1901214;GO:1901216;GO:1901564	-	-	S;W	KOG3678;35H7N;38FZM;3BBRG;3D1T5;3J8UG;480B1;48X7E;4M99D;4N0C3	sterile alpha and TIR motif containing 1 [Source:HGNC Symbol;Acc:HGNC:17074]	23098	Q6SZW1;Q05B42;Q0D2N8	GO:0002376//immune system process;GO:0007165//signal transduction;GO:0007399//nervous system development;GO:0009749//response to glucose;GO:0019677//NAD catabolic process;GO:0030154//cell differentiation;GO:0034128//negative regulation of MyD88-independent toll-like receptor signaling pathway;GO:0043523//regulation of neuron apoptotic process;GO:0045087//innate immune response;GO:0048678//respons…	GO:0005737//cytoplasm;GO:0005739//mitochondrion;GO:0005829//cytosol;GO:0005874//microtubule;GO:0015630//microtubule cytoskeleton;GO:0030424//axon;GO:0030425//dendrite;GO:0031315//extrinsic component of mitochondrial outer membrane;GO:0042995//cell projection;GO:0045202//synapse;	GO:0003824//catalytic activity;GO:0003953//NAD+ nucleosidase activity;GO:0005515//protein binding;GO:0016787//hydrolase activity;GO:0035591//signaling adaptor activity;GO:0050135//NAD(P)+ nucleosidase activity;GO:0061809//NAD+ nucleotidase, cyclic ADP-ribose generating;	-
ENSG00000004142	28.4708	30.811	28.8573	34.9281	33.5924	31.5098	29.1669	31.6372	30.0831	33.8552	32.6237	31.4536	17	28346633	28357527	-	2670	POLDIP2	GO:0003677;GO:0005515;GO:0005634;GO:0005737;GO:0005739;GO:0005759;GO:0005886;GO:0005911;GO:0006281;GO:0006974;GO:0016242;GO:0030496;GO:0042645;GO:0045931;GO:0051894;GO:0070584;GO:0070987;GO:0072686;GO:0090307;GO:1903490;GO:1904531;GO:1990874;GO:2001108	K17809	-	K;P	KOG4408;35H8U;38DQ6;3BDHN;3CT8G;3J4ZZ;482TJ;48XZW;4MA9A;4N34R	DNA polymerase delta interacting protein 2 [Source:HGNC Symbol;Acc:HGNC:23781]	26073	Q9Y2S7	GO:0006281//DNA repair;GO:0006974//cellular response to DNA damage stimulus;GO:0016242//negative regulation of macroautophagy;GO:0045931//positive regulation of mitotic cell cycle;GO:0051894//positive regulation of focal adhesion assembly;GO:0070584//mitochondrion morphogenesis;GO:0070987//error-free translesion synthesis;GO:0090307//mitotic spindle assembly;GO:1903490//positive regulation of mit…	GO:0005634//nucleus;GO:0005737//cytoplasm;GO:0005739//mitochondrion;GO:0005759//mitochondrial matrix;GO:0005886//plasma membrane;GO:0005911//cell-cell junction;GO:0030496//midbody;GO:0042645//mitochondrial nucleoid;GO:0072686//mitotic spindle;	GO:0003677//DNA binding;GO:0005515//protein binding;	-
ENSG00000004399	9.71574	11.103	10.9093	8.26145	6.85495	6.62346	7.14033	8.58867	7.36759	9.41209	6.25575	5.93649	3	129555214	129606676	-	9557	PLXND1	GO:0001525;GO:0001569;GO:0001822;GO:0002116;GO:0003151;GO:0003279;GO:0005515;GO:0005886;GO:0005887;GO:0007162;GO:0007165;GO:0007416;GO:0008360;GO:0016020;GO:0016021;GO:0017154;GO:0019904;GO:0030027;GO:0030334;GO:0030424;GO:0031258;GO:0032092;GO:0035904;GO:0042995;GO:0043087;GO:0043524;GO:0043542;GO:0044297;GO:0045765;GO:0050772;GO:0060666;GO:0060976;GO:0071526;GO:1902287	K06822	-	Q;T;B	KOG3610;35DM0;38I8H;3BGMF;3D3BM;3J21P;48355;48VFY;4MF7E;4N1JN	plexin D1 [Source:HGNC Symbol;Acc:HGNC:9107]	23129	Q9Y4D7	GO:0001525//angiogenesis;GO:0001569//branching involved in blood vessel morphogenesis;GO:0001822//kidney development;GO:0003151//outflow tract morphogenesis;GO:0003279//cardiac septum development;GO:0007162//negative regulation of cell adhesion;GO:0007165//signal transduction;GO:0007416//synapse assembly;GO:0008360//regulation of cell shape;GO:0030334//regulation of cell migration;GO:0032092//pos…	GO:0002116//semaphorin receptor complex;GO:0005886//plasma membrane;GO:0005887//integral component of plasma membrane;GO:0016020//membrane;GO:0016021//integral component of membrane;GO:0030027//lamellipodium;GO:0030424//axon;GO:0031258//lamellipodium membrane;GO:0042995//cell projection;GO:0044297//cell body;	GO:0005515//protein binding;GO:0017154//semaphorin receptor activity;GO:0019904//protein domain specific binding;	-
ENSG00000004455	6.48428	6.11207	6.2321	5.85526	4.37554	4.10111	6.25545	7.13489	6.91625	6.50719	5.62819	6.66062	1	33007986	33080996	-	17967	AK2	GO:0000166;GO:0004017;GO:0004550;GO:0005515;GO:0005524;GO:0005737;GO:0005739;GO:0005758;GO:0006139;GO:0006172;GO:0009117;GO:0009123;GO:0015949;GO:0016301;GO:0016310;GO:0016740;GO:0016776;GO:0019205;GO:0036126;GO:0046033;GO:0046034;GO:0046940;GO:0070062;GO:0097226	K00939	EC:2.7.4.3	F	KOG3078;35D5S;38FS5;3B9GS;3CY1W;3J8CA;487E5;492RM;4M8QA;4MSCI	adenylate kinase 2 [Source:HGNC Symbol;Acc:HGNC:362]	204	P54819;A0A140VK93	GO:0006139//nucleobase-containing compound metabolic process;GO:0006172//ADP biosynthetic process;GO:0009117//nucleotide metabolic process;GO:0009123//nucleoside monophosphate metabolic process;GO:0015949//nucleobase-containing small molecule interconversion;GO:0016310//phosphorylation;GO:0046033//AMP metabolic process;GO:0046034//ATP metabolic process;GO:0046940//nucleoside monophosphate phospho…	GO:0005737//cytoplasm;GO:0005739//mitochondrion;GO:0005758//mitochondrial intermembrane space;GO:0036126//sperm flagellum;GO:0070062//extracellular exosome;GO:0097226//sperm mitochondrial sheath;	GO:0000166//nucleotide binding;GO:0004017//adenylate kinase activity;GO:0004550//nucleoside diphosphate kinase activity;GO:0005515//protein binding;GO:0005524//ATP binding;GO:0016301//kinase activity;GO:0016740//transferase activity;GO:0016776//phosphotransferase activity, phosphate group as acceptor;GO:0019205//nucleobase-containing compound kinase activity;	ko00730(Thiamine metabolism);ko00230(Purine metabolism)
ENSG00000004468	0.0164238	0.0225089	0	0.146017	0.00984963	0	0.0192493	0.0094182	0.009508	0.0429752	0.0594646	0.0481048	4	15778275	15853232	+	6857	CD38	GO:0001666;GO:0003953;GO:0005634;GO:0005886;GO:0007165;GO:0007204;GO:0007565;GO:0008284;GO:0009410;GO:0009725;GO:0009986;GO:0010977;GO:0014824;GO:0016020;GO:0016021;GO:0016323;GO:0016740;GO:0016787;GO:0016798;GO:0016849;GO:0019674;GO:0030307;GO:0030667;GO:0030890;GO:0032024;GO:0032355;GO:0032526;GO:0032570;GO:0033194;GO:0034097;GO:0042100;GO:0042802;GO:0043066;GO:0043231;GO:0045779;GO:0045892;GO:…	K01242	-	S;T	2S1HV;35NJJ;39WTC;3BD1N;3CY87;3JCNU;48A8X;493D7;4MGVA;4N3RI	CD38 molecule [Source:HGNC Symbol;Acc:HGNC:1667]	952	P28907;B4E006	GO:0001666//response to hypoxia;GO:0007165//signal transduction;GO:0007204//positive regulation of cytosolic calcium ion concentration;GO:0007565//female pregnancy;GO:0008284//positive regulation of cell population proliferation;GO:0009410//response to xenobiotic stimulus;GO:0009725//response to hormone;GO:0010977//negative regulation of neuron projection development;GO:0014824//artery smooth mus…	GO:0005634//nucleus;GO:0005886//plasma membrane;GO:0009986//cell surface;GO:0016020//membrane;GO:0016021//integral component of membrane;GO:0016323//basolateral plasma membrane;GO:0030667//secretory granule membrane;GO:0043231//intracellular membrane-bounded organelle;GO:0070062//extracellular exosome;	GO:0003953//NAD+ nucleosidase activity;GO:0016740//transferase activity;GO:0016787//hydrolase activity;GO:0016798//hydrolase activity, acting on glycosyl bonds;GO:0016849//phosphorus-oxygen lyase activity;GO:0042802//identical protein binding;GO:0050135//NAD(P)+ nucleosidase activity;GO:0061809//NAD+ nucleotidase, cyclic ADP-ribose generating;	ko04972(Pancreatic secretion);ko04970(Salivary secretion);ko04921(Oxytocin signaling pathway);ko04640(Hematopoietic cell lineage);ko04020(Calcium signaling pathway);ko00760(Nicotinate and nicotinamide metabolism)
ENSG00000004478	37.5611	37.7414	38.1468	25.4458	22.7746	22.2204	39.4086	42.666	37.9586	27.1822	29.7638	25.2614	12	2794970	2805423	+	5163	FKBP4	GO:0000413;GO:0003723;GO:0003755;GO:0005515;GO:0005524;GO:0005525;GO:0005528;GO:0005634;GO:0005654;GO:0005737;GO:0005739;GO:0005829;GO:0005856;GO:0005874;GO:0006457;GO:0006463;GO:0006825;GO:0007566;GO:0010977;GO:0016853;GO:0030424;GO:0030521;GO:0030674;GO:0030850;GO:0031072;GO:0031111;GO:0031115;GO:0031503;GO:0032767;GO:0032991;GO:0035259;GO:0042995;GO:0043005;GO:0043025;GO:0044295;GO:0046661;GO:…	K09571	EC:5.2.1.8	O	KOG0543;35DSV;38BCC;3B9T6;3CT9W;3J94E;487DY;4952H;4MBEM;4N5PA	FKBP prolyl isomerase 4 [Source:HGNC Symbol;Acc:HGNC:3720]	2288	Q02790	GO:0000413//protein peptidyl-prolyl isomerization;GO:0006457//protein folding;GO:0006463//steroid hormone receptor complex assembly;GO:0006825//copper ion transport;GO:0007566//embryo implantation;GO:0010977//negative regulation of neuron projection development;GO:0030521//androgen receptor signaling pathway;GO:0030850//prostate gland development;GO:0031111//negative regulation of microtubule pol…	GO:0005634//nucleus;GO:0005654//nucleoplasm;GO:0005737//cytoplasm;GO:0005739//mitochondrion;GO:0005829//cytosol;GO:0005856//cytoskeleton;GO:0005874//microtubule;GO:0030424//axon;GO:0032991//protein-containing complex;GO:0042995//cell projection;GO:0043005//neuron projection;GO:0043025//neuronal cell body;GO:0044295//axonal growth cone;GO:0048471//perinuclear region of cytoplasm;GO:0070062//extrac…	GO:0003723//RNA binding;GO:0003755//peptidyl-prolyl cis-trans isomerase activity;GO:0005515//protein binding;GO:0005524//ATP binding;GO:0005525//GTP binding;GO:0005528//FK506 binding;GO:0016853//isomerase activity;GO:0030674//protein-macromolecule adaptor activity;GO:0031072//heat shock protein binding;GO:0032767//copper-dependent protein binding;GO:0035259//glucocorticoid receptor binding;GO:004…	ko04915(Estrogen signaling pathway)
ENSG00000004487	19.2111	19.0898	18.8591	16.4538	17.9563	18.9071	23.2004	22.0367	22.5314	22.5493	20.9938	19.4475	1	23019443	23083689	+	18325	KDM1A	GO:0000122;GO:0000380;GO:0000781;GO:0000785;GO:0002039;GO:0002052;GO:0003682;GO:0005515;GO:0005634;GO:0005654;GO:0005667;GO:0006325;GO:0006355;GO:0006357;GO:0006482;GO:0010569;GO:0010976;GO:0014070;GO:0016491;GO:0019899;GO:0021987;GO:0030374;GO:0032091;GO:0032451;GO:0032452;GO:0032453;GO:0032454;GO:0032880;GO:0032991;GO:0033169;GO:0033184;GO:0034644;GO:0034720;GO:0035563;GO:0042551;GO:0043392;GO:…	K11450	EC:1.14.99.66	H;Q;T;E;B	KOG0029;KOG0685;35DYM;38G9W;3BBPQ;3CVAF;3J25Z;481XH;48YM0;4MI13;4MYSM	lysine demethylase 1A [Source:HGNC Symbol;Acc:HGNC:29079]	23028	O60341	GO:0000122//negative regulation of transcription by RNA polymerase II;GO:0000380//alternative mRNA splicing, via spliceosome;GO:0002052//positive regulation of neuroblast proliferation;GO:0006325//chromatin organization;GO:0006355//regulation of transcription, DNA-templated;GO:0006357//regulation of transcription by RNA polymerase II;GO:0006482//protein demethylation;GO:0010569//regulation of dou…	GO:0000781//chromosome, telomeric region;GO:0000785//chromatin;GO:0005634//nucleus;GO:0005654//nucleoplasm;GO:0005667//transcription regulator complex;GO:0032991//protein-containing complex;GO:1990391//DNA repair complex;	GO:0002039//p53 binding;GO:0003682//chromatin binding;GO:0005515//protein binding;GO:0016491//oxidoreductase activity;GO:0019899//enzyme binding;GO:0030374//nuclear receptor coactivator activity;GO:0032451//demethylase activity;GO:0032452//histone demethylase activity;GO:0032453//histone H3-methyl-lysine-4 demethylase activity;GO:0032454//histone H3-methyl-lysine-9 demethylase activity;GO:0043426…	ko04714(Thermogenesis)
ENSG00000004534	21.4852	21.0719	20.0955	22.624	21.4581	22.3372	23.4002	21.0933	25.4033	21.1957	23.1834	20.3182	3	49940007	50100045	+	7299	RBM6	GO:0000398;GO:0003676;GO:0003677;GO:0003723;GO:0005515;GO:0005634;GO:0006396	-	-	A;S	KOG0154;35B3E;39S86;3BDJM;3D44B;3J9PQ;48AZN;4909C;4M9UU;4N1V5	RNA binding motif protein 6 [Source:HGNC Symbol;Acc:HGNC:9903]	10180	P78332;A8K6Q4	GO:0000398//mRNA splicing, via spliceosome;GO:0006396//RNA processing;	GO:0005634//nucleus;	GO:0003676//nucleic acid binding;GO:0003677//DNA binding;GO:0003723//RNA binding;GO:0005515//protein binding;	-
ENSG00000004660	0.50756	0.425676	0.51878	1.28929	1.51742	1.13771	0.586002	0.217209	0.543815	1.62544	0.966847	0.887541	17	3860315	3894891	-	7433	CAMKK1	GO:0000166;GO:0004672;GO:0004674;GO:0004683;GO:0005515;GO:0005516;GO:0005524;GO:0005634;GO:0005654;GO:0005737;GO:0005829;GO:0006468;GO:0016301;GO:0016310;GO:0016740;GO:0035556;GO:0045860;GO:0106310	K00908	EC:2.7.11.17	T	KOG0585;35AXG;38C0I;3BB86;3CUWI;3J7VA;485CU;48ZCY;4MKM3;4MUUH	calcium/calmodulin dependent protein kinase kinase 1 [Source:HGNC Symbol;Acc:HGNC:1469]	84254	Q8N5S9	GO:0006468//protein phosphorylation;GO:0016310//phosphorylation;GO:0035556//intracellular signal transduction;GO:0045860//positive regulation of protein kinase activity;	GO:0005634//nucleus;GO:0005654//nucleoplasm;GO:0005737//cytoplasm;GO:0005829//cytosol;	GO:0000166//nucleotide binding;GO:0004672//protein kinase activity;GO:0004674//protein serine/threonine kinase activity;GO:0004683//calmodulin-dependent protein kinase activity;GO:0005515//protein binding;GO:0005516//calmodulin binding;GO:0005524//ATP binding;GO:0016301//kinase activity;GO:0016740//transferase activity;GO:0106310//protein serine kinase activity;	ko05034(Alcoholism)
ENSG00000004700	20.4285	21.4627	20.4465	23.1072	20.6066	19.9592	16.5558	19.6869	18.8912	15.7322	17.3852	14.0531	12	21468910	21501669	-	3779	RECQL	GO:0000166;GO:0000724;GO:0003676;GO:0003677;GO:0003678;GO:0004386;GO:0005515;GO:0005524;GO:0005634;GO:0005654;GO:0005694;GO:0005737;GO:0006260;GO:0006268;GO:0006281;GO:0006310;GO:0009378;GO:0016020;GO:0016787;GO:0016887;GO:0032508;GO:0043138;GO:1990814	K10899	EC:5.6.2.4	L	KOG0353;35JIT;39KMJ;3CNVK;3E51V;3JB2Q;48BWR;490U0;4M8NR;4N51Y	RecQ like helicase [Source:HGNC Symbol;Acc:HGNC:9948]	5965	P46063;A0A024RAV2	GO:0000724//double-strand break repair via homologous recombination;GO:0006260//DNA replication;GO:0006268//DNA unwinding involved in DNA replication;GO:0006281//DNA repair;GO:0006310//DNA recombination;GO:0032508//DNA duplex unwinding;	GO:0005634//nucleus;GO:0005654//nucleoplasm;GO:0005694//chromosome;GO:0005737//cytoplasm;GO:0016020//membrane;	GO:0000166//nucleotide binding;GO:0003676//nucleic acid binding;GO:0003677//DNA binding;GO:0003678//DNA helicase activity;GO:0004386//helicase activity;GO:0005515//protein binding;GO:0005524//ATP binding;GO:0009378//four-way junction helicase activity;GO:0016787//hydrolase activity;GO:0016887//ATP hydrolysis activity;GO:0043138//3'-5' DNA helicase activity;GO:1990814//DNA/DNA annealing activity;	-
ENSG00000004766	1.71418	1.92143	1.97894	2.72332	2.60716	2.83617	2.47167	1.75656	2.3735	2.24271	3.16721	2.29818	7	93232340	93361123	+	9559	VPS50	GO:0000149;GO:0005515;GO:0005768;GO:0005829;GO:0015031;GO:0016020;GO:0032456;GO:0042147;GO:0048471;GO:0055037;GO:0070062;GO:1990745	K23288	-	S;L;U	KOG2939;35D8S;38HPU;3BD4W;3CTHB;3JAJY;483AT;493WB;4MBK7;4MWI8	VPS50 subunit of EARP/GARPII complex [Source:HGNC Symbol;Acc:HGNC:25956]	55610	Q96JG6	GO:0015031//protein transport;GO:0032456//endocytic recycling;GO:0042147//retrograde transport, endosome to Golgi;	GO:0005768//endosome;GO:0005829//cytosol;GO:0016020//membrane;GO:0048471//perinuclear region of cytoplasm;GO:0055037//recycling endosome;GO:0070062//extracellular exosome;GO:1990745//EARP complex;	GO:0000149//SNARE binding;GO:0005515//protein binding;	-
ENSG00000004776	0.0326618	0.0447633	0	0	0.156703	0.432815	0	0	0.0756338	0.128196	0	0	19	35754566	35758079	-	1724	HSPB6	GO:0005212;GO:0005576;GO:0005634;GO:0005730;GO:0005737;GO:0005794;GO:0005829;GO:0009408;GO:0042026;GO:0042803;GO:0043066;GO:0044183;GO:0045766;GO:0051082;GO:0051087;GO:0061077	K09545	-	S;O	KOG3591;35I46;39YX8;3BNRB;3CSJB;3J4U3;48AFF;48ZK6;4MJAM;4N5HD	heat shock protein family B (small) member 6 [Source:HGNC Symbol;Acc:HGNC:26511]	126393	O14558;V9HWB6	GO:0009408//response to heat;GO:0042026//protein refolding;GO:0043066//negative regulation of apoptotic process;GO:0045766//positive regulation of angiogenesis;GO:0061077//chaperone-mediated protein folding;	GO:0005576//extracellular region;GO:0005634//nucleus;GO:0005730//nucleolus;GO:0005737//cytoplasm;GO:0005794//Golgi apparatus;GO:0005829//cytosol;	GO:0005212//structural constituent of eye lens;GO:0042803//protein homodimerization activity;GO:0044183//protein folding chaperone;GO:0051082//unfolded protein binding;GO:0051087//chaperone binding;	-
ENSG00000004777	0.94205	0.645545	0.871417	0.380699	0.731886	0.874791	0.840637	0.601606	0.73129	0.672276	0.736429	0.68981	19	35774532	35788822	+	5260	ARHGAP33	GO:0005096;GO:0005515;GO:0005737;GO:0005829;GO:0005886;GO:0007165;GO:0007264;GO:0009636;GO:0015031;GO:0019901;GO:0032991;GO:0035091;GO:0043197;GO:0050790;GO:0061001	K17933	-	S;T	KOG1449;35AMY;38DXK;3B9VF;3CVME;3J4TS;480P5;492VD;4M9YU;4MVD4	Rho GTPase activating protein 33 [Source:HGNC Symbol;Acc:HGNC:23085]	115703	O14559;A1A5D2	GO:0007165//signal transduction;GO:0007264//small GTPase mediated signal transduction;GO:0009636//response to toxic substance;GO:0015031//protein transport;GO:0050790//regulation of catalytic activity;GO:0061001//regulation of dendritic spine morphogenesis;	GO:0005737//cytoplasm;GO:0005829//cytosol;GO:0005886//plasma membrane;GO:0032991//protein-containing complex;GO:0043197//dendritic spine;	GO:0005096//GTPase activator activity;GO:0005515//protein binding;GO:0019901//protein kinase binding;GO:0035091//phosphatidylinositol binding;	-
ENSG00000004779	27.3178	28.4659	30.7852	17.7868	21.4222	22.1329	27.4558	29.4534	30.3239	22.5579	25.9123	32.9002	16	23581014	23596316	-	1548	NDUFAB1	GO:0000035;GO:0000036;GO:0005504;GO:0005509;GO:0005515;GO:0005654;GO:0005739;GO:0005743;GO:0005747;GO:0005759;GO:0005762;GO:0006120;GO:0006629;GO:0006631;GO:0006633;GO:0009060;GO:0009249;GO:0016226;GO:0031966;GO:0032981;GO:0042776;GO:0044281;GO:0070469;GO:0071704;GO:1990229	K03955	-	Q;C;I	KOG1748;35PN3;3A92K;3BT9U;3D9QP;3JGEU;48E0V;49AYE;4MJ11;4MYIY	NADH:ubiquinone oxidoreductase subunit AB1 [Source:HGNC Symbol;Acc:HGNC:7694]	4706	O14561	GO:0006120//mitochondrial electron transport, NADH to ubiquinone;GO:0006629//lipid metabolic process;GO:0006631//fatty acid metabolic process;GO:0006633//fatty acid biosynthetic process;GO:0009060//aerobic respiration;GO:0009249//protein lipoylation;GO:0016226//iron-sulfur cluster assembly;GO:0032981//mitochondrial respiratory chain complex I assembly;GO:0042776//mitochondrial ATP synthesis coupl…	GO:0005654//nucleoplasm;GO:0005739//mitochondrion;GO:0005743//mitochondrial inner membrane;GO:0005747//mitochondrial respiratory chain complex I;GO:0005759//mitochondrial matrix;GO:0005762//mitochondrial large ribosomal subunit;GO:0031966//mitochondrial membrane;GO:0070469//respirasome;GO:1990229//iron-sulfur cluster assembly complex;	GO:0000035//acyl binding;GO:0000036//acyl carrier activity;GO:0005504//fatty acid binding;GO:0005509//calcium ion binding;GO:0005515//protein binding;	ko05415(Diabetic cardiomyopathy);ko05208(Chemical carcinogenesis - reactive oxygen species);ko05022(Pathways of neurodegeneration - multiple diseases);ko05020(Prion disease);ko05016(Huntington disease);ko05014(Amyotrophic lateral sclerosis);ko05012(Parkinson disease);ko05010(Alzheimer disease);ko04932(Non-alcoholic fatty liver disease);ko04723(Retrograde endocannabinoid signaling);ko04714(Thermog…
ENSG00000004799	0	0.0169833	0.0160115	0	0	0	0.0290476	0	0	0	0	0.0290365	7	95583499	95596516	-	4544	PDK4	GO:0000166;GO:0004672;GO:0004740;GO:0005515;GO:0005524;GO:0005739;GO:0005759;GO:0005975;GO:0006006;GO:0006468;GO:0006885;GO:0008286;GO:0009267;GO:0010510;GO:0010565;GO:0010906;GO:0016301;GO:0016310;GO:0016740;GO:0042304;GO:0042593;GO:0042594;GO:0045124;GO:0046320;GO:0071398;GO:0072593;GO:2000811	K00898	EC:2.7.11.2	T	KOG0787;35CGH;38BK5;3BCJ1;3CVKG;3J2WM;47YTK;48ZCT;4MD13;4N27F	pyruvate dehydrogenase kinase 4 [Source:HGNC Symbol;Acc:HGNC:8812]	5166	Q16654;A4D1H4	GO:0005975//carbohydrate metabolic process;GO:0006006//glucose metabolic process;GO:0006468//protein phosphorylation;GO:0006885//regulation of pH;GO:0008286//insulin receptor signaling pathway;GO:0009267//cellular response to starvation;GO:0010510//regulation of acetyl-CoA biosynthetic process from pyruvate;GO:0010565//regulation of cellular ketone metabolic process;GO:0010906//regulation of gluc…	GO:0005739//mitochondrion;GO:0005759//mitochondrial matrix;	GO:0000166//nucleotide binding;GO:0004672//protein kinase activity;GO:0004740//pyruvate dehydrogenase (acetyl-transferring) kinase activity;GO:0005515//protein binding;GO:0005524//ATP binding;GO:0016301//kinase activity;GO:0016740//transferase activity;	ko05415(Diabetic cardiomyopathy)
ENSG00000004809	0.0288246	0	0	0	0	0	0	0	0	0	0	0	6	110424687	110476641	-	3907	SLC22A16	GO:0005275;GO:0005829;GO:0005886;GO:0006811;GO:0007283;GO:0007338;GO:0015101;GO:0015226;GO:0015695;GO:0015837;GO:0015879;GO:0016020;GO:0016021;GO:0022857;GO:0030154;GO:0030317;GO:0046717;GO:0055085;GO:1902603	K08212	-	S;M;P;G;E	KOG0255;35I2J;3932K;3BM76;3CR75;3J8X5;488AJ;48ZM9;4MF2C;4MXTU	solute carrier family 22 member 16 [Source:HGNC Symbol;Acc:HGNC:20302]	85413	Q86VW1;A0A0K0K1K9	GO:0006811//ion transport;GO:0007283//spermatogenesis;GO:0007338//single fertilization;GO:0015695//organic cation transport;GO:0015837//amine transport;GO:0015879//carnitine transport;GO:0030154//cell differentiation;GO:0030317//flagellated sperm motility;GO:0046717//acid secretion;GO:0055085//transmembrane transport;GO:1902603//carnitine transmembrane transport;	GO:0005829//cytosol;GO:0005886//plasma membrane;GO:0016020//membrane;GO:0016021//integral component of membrane;	GO:0005275//amine transmembrane transporter activity;GO:0015101//organic cation transmembrane transporter activity;GO:0015226//carnitine transmembrane transporter activity;GO:0022857//transmembrane transporter activity;	-
ENSG00000004838	0.0194908	0	0.0503679	0.0742647	0.0467559	0.0860936	0.022844	0.022354	0.0451342	0.0255003	0.0882115	0.0913409	3	50341110	50345732	-	2889	ZMYND10	GO:0003341;GO:0005515;GO:0005737;GO:0005815;GO:0005856;GO:0005886;GO:0006457;GO:0016020;GO:0016324;GO:0034451;GO:0036158;GO:0036159;GO:0044183;GO:0044458;GO:0046872;GO:0060090;GO:0061512;GO:0120293;GO:1905505	K24030	-	S	2QS3F;35CA1;39DB7;3BCQK;3D38Y;3JC7D;4838Y;4925A;4MA5X;4MY83	zinc finger MYND-type containing 10 [Source:HGNC Symbol;Acc:HGNC:19412]	51364	O75800	GO:0003341//cilium movement;GO:0006457//protein folding;GO:0036158//outer dynein arm assembly;GO:0036159//inner dynein arm assembly;GO:0044458//motile cilium assembly;GO:0061512//protein localization to cilium;GO:1905505//positive regulation of motile cilium assembly;	GO:0005737//cytoplasm;GO:0005815//microtubule organizing center;GO:0005856//cytoskeleton;GO:0005886//plasma membrane;GO:0016020//membrane;GO:0016324//apical plasma membrane;GO:0034451//centriolar satellite;GO:0120293//dynein axonemal particle;	GO:0005515//protein binding;GO:0044183//protein folding chaperone;GO:0046872//metal ion binding;GO:0060090//molecular adaptor activity;	-
ENSG00000004846	0.0128033	0.017547	0.0330861	0.0162612	0	0.00706925	0.00750298	0.0440523	0.0296482	0	0.0173836	0.00750011	7	20615667	20777038	+	8796	ABCB5	GO:0000166;GO:0001654;GO:0005524;GO:0005886;GO:0005887;GO:0008559;GO:0015562;GO:0016020;GO:0016021;GO:0030154;GO:0042391;GO:0042626;GO:0042908;GO:0055085;GO:0140359	K05660	-	Q;V	KOG0055;35A7Z;38E88;3B958;3CVKH;3JBH7;483MS;48ZZW;4M684;4MSZV	ATP binding cassette subfamily B member 5 [Source:HGNC Symbol;Acc:HGNC:46]	340273	Q2M3G0	GO:0001654//eye development;GO:0030154//cell differentiation;GO:0042391//regulation of membrane potential;GO:0042908//xenobiotic transport;GO:0055085//transmembrane transport;	GO:0005886//plasma membrane;GO:0005887//integral component of plasma membrane;GO:0016020//membrane;GO:0016021//integral component of membrane;	GO:0000166//nucleotide binding;GO:0005524//ATP binding;GO:0008559//ABC-type xenobiotic transporter activity;GO:0015562//efflux transmembrane transporter activity;GO:0042626//ATPase-coupled transmembrane transporter activity;GO:0140359//ABC-type transporter activity;	ko02010(ABC transporters)
ENSG00000004848	0	0	0	0	0	0	0	0	0	0	0	0	X	25003694	25016420	-	3114	ARX	GO:0000122;GO:0000785;GO:0000977;GO:0000978;GO:0000981;GO:0001227;GO:0001764;GO:0003677;GO:0003682;GO:0005515;GO:0005634;GO:0006355;GO:0006357;GO:0007399;GO:0007411;GO:0007420;GO:0010628;GO:0021759;GO:0021772;GO:0021800;GO:0021831;GO:0021846;GO:0021853;GO:0030154;GO:0030900;GO:0035265;GO:0044241;GO:0046622;GO:0048484;GO:0048666;GO:0050678;GO:0072148;GO:1904936;GO:1990837	K09452	-	K	KOG0490;35DES;3A5VE;3BSUU;3D9IE;3JAYV;4892U;48ZV9;4MHTE;4MT6D	aristaless related homeobox [Source:HGNC Symbol;Acc:HGNC:18060]	170302	Q96QS3	GO:0000122//negative regulation of transcription by RNA polymerase II;GO:0001764//neuron migration;GO:0006355//regulation of transcription, DNA-templated;GO:0006357//regulation of transcription by RNA polymerase II;GO:0007399//nervous system development;GO:0007411//axon guidance;GO:0007420//brain development;GO:0010628//positive regulation of gene expression;GO:0021759//globus pallidus developmen…	GO:0000785//chromatin;GO:0005634//nucleus;	GO:0000977//RNA polymerase II transcription regulatory region sequence-specific DNA binding;GO:0000978//RNA polymerase II cis-regulatory region sequence-specific DNA binding;GO:0000981//DNA-binding transcription factor activity, RNA polymerase II-specific;GO:0001227//DNA-binding transcription repressor activity, RNA polymerase II-specific;GO:0003677//DNA binding;GO:0003682//chromatin binding;GO:0…	-
ENSG00000004864	63.7611	66.8546	65.6377	53.4739	40.5598	39.2696	51.7475	68.3406	45.6023	47.9154	55.4198	47.4244	7	96120220	96322147	-	3710	SLC25A13	GO:0000514;GO:0000515;GO:0003333;GO:0005313;GO:0005509;GO:0005739;GO:0005743;GO:0005887;GO:0006094;GO:0006754;GO:0006839;GO:0009066;GO:0015171;GO:0015172;GO:0015183;GO:0015804;GO:0015810;GO:0015813;GO:0016020;GO:0016021;GO:0022857;GO:0042802;GO:0043490;GO:0045333;GO:0046872;GO:0051592;GO:0055085;GO:0070778;GO:0072337	K15105	-	C;U	KOG0751;35N20;38F3Y;3BA3D;3CRWT;3J3UI;482BJ;490E8;4MHRV;4MU2J	solute carrier family 25 member 13 [Source:HGNC Symbol;Acc:HGNC:10983]	10165	Q9UJS0	GO:0003333//amino acid transmembrane transport;GO:0006094//gluconeogenesis;GO:0006754//ATP biosynthetic process;GO:0006839//mitochondrial transport;GO:0009066//aspartate family amino acid metabolic process;GO:0015804//neutral amino acid transport;GO:0015810//aspartate transmembrane transport;GO:0015813//L-glutamate transmembrane transport;GO:0043490//malate-aspartate shuttle;GO:0045333//cellular …	GO:0005739//mitochondrion;GO:0005743//mitochondrial inner membrane;GO:0005887//integral component of plasma membrane;GO:0016020//membrane;GO:0016021//integral component of membrane;	GO:0005313//L-glutamate transmembrane transporter activity;GO:0005509//calcium ion binding;GO:0015171//amino acid transmembrane transporter activity;GO:0015172//acidic amino acid transmembrane transporter activity;GO:0015183//L-aspartate transmembrane transporter activity;GO:0022857//transmembrane transporter activity;GO:0042802//identical protein binding;GO:0046872//metal ion binding;	-
ENSG00000004866	1.34603	1.47816	1.29325	1.63286	8.13448	8.6802	1.03151	1.35574	0.889132	1.85135	1.88223	2.50702	7	116953238	117230176	+	6526	ST7	GO:0005515;GO:0016020;GO:0016021;GO:0030198;GO:0045595	-	-	S	KOG3807;35KUN;3909Y;3BDGC;3CZ4R;3J2GK;47YXN;495BQ;4MKGJ;4MS64	suppression of tumorigenicity 7 [Source:HGNC Symbol;Acc:HGNC:11351]	7982	Q9NRC1;X5DRA0	GO:0030198//extracellular matrix organization;GO:0045595//regulation of cell differentiation;	GO:0016020//membrane;GO:0016021//integral component of membrane;	GO:0005515//protein binding;	-
ENSG00000004897	18.7641	17.0538	17.7626	24.639	28.4546	28.0289	22.3792	19.2682	21.2576	24.3012	27.374	19.6057	17	47117703	47189422	-	6824	CDC27	GO:0005515;GO:0005634;GO:0005654;GO:0005680;GO:0005737;GO:0005813;GO:0005819;GO:0005829;GO:0005856;GO:0007091;GO:0007346;GO:0016020;GO:0016021;GO:0016567;GO:0019903;GO:0031145;GO:0045842;GO:0051301;GO:0051445;GO:0070979;GO:0072686	K03350	-	J;M;D	KOG1126;35F3I;38DG8;3BENB;3CWDT;3J5GW;482HE;491M1;4MKEH;4N9F3	cell division cycle 27 [Source:HGNC Symbol;Acc:HGNC:1728]	996	P30260	GO:0007091//metaphase/anaphase transition of mitotic cell cycle;GO:0007346//regulation of mitotic cell cycle;GO:0016567//protein ubiquitination;GO:0031145//anaphase-promoting complex-dependent catabolic process;GO:0045842//positive regulation of mitotic metaphase/anaphase transition;GO:0051301//cell division;GO:0051445//regulation of meiotic cell cycle;GO:0070979//protein K11-linked ubiquitinatio…	GO:0005634//nucleus;GO:0005654//nucleoplasm;GO:0005680//anaphase-promoting complex;GO:0005737//cytoplasm;GO:0005813//centrosome;GO:0005819//spindle;GO:0005829//cytosol;GO:0005856//cytoskeleton;GO:0016020//membrane;GO:0016021//integral component of membrane;GO:0072686//mitotic spindle;	GO:0005515//protein binding;GO:0019903//protein phosphatase binding;	ko05166(Human T-cell leukemia virus 1 infection);ko04914(Progesterone-mediated oocyte maturation);ko04120(Ubiquitin mediated proteolysis);ko04114(Oocyte meiosis);ko04110(Cell cycle)
ENSG00000004939	0	0	0	0	0	0.0121329	0.0128773	0	0	0.0287494	0	0.0386171	17	44248390	44268141	-	5125	SLC4A1	GO:0005452;GO:0005515;GO:0005886;GO:0005887;GO:0006811;GO:0006820;GO:0006821;GO:0006873;GO:0007596;GO:0008509;GO:0009898;GO:0015106;GO:0015108;GO:0015698;GO:0015701;GO:0016020;GO:0016021;GO:0016323;GO:0017121;GO:0022857;GO:0030018;GO:0030492;GO:0030506;GO:0030863;GO:0035811;GO:0042803;GO:0043495;GO:0045852;GO:0048821;GO:0050801;GO:0051354;GO:0051453;GO:0055085;GO:0070062;GO:0072562;GO:0072659;GO:…	K06573	-	P;U	KOG1172;35K1V;38BCI;3BJ7A;3CWCN;3J9W9;488EH;4985F;4M7TU;4MVU5	solute carrier family 4 member 1 (Diego blood group) [Source:HGNC Symbol;Acc:HGNC:11027]	6521	P02730	GO:0006811//ion transport;GO:0006820//anion transport;GO:0006821//chloride transport;GO:0006873//cellular ion homeostasis;GO:0007596//blood coagulation;GO:0015698//inorganic anion transport;GO:0015701//bicarbonate transport;GO:0017121//plasma membrane phospholipid scrambling;GO:0035811//negative regulation of urine volume;GO:0045852//pH elevation;GO:0048821//erythrocyte development;GO:0050801//io…	GO:0005886//plasma membrane;GO:0005887//integral component of plasma membrane;GO:0009898//cytoplasmic side of plasma membrane;GO:0016020//membrane;GO:0016021//integral component of membrane;GO:0016323//basolateral plasma membrane;GO:0030018//Z disc;GO:0030863//cortical cytoskeleton;GO:0070062//extracellular exosome;GO:0072562//blood microparticle;	GO:0005452//inorganic anion exchanger activity;GO:0005515//protein binding;GO:0008509//anion transmembrane transporter activity;GO:0015106//bicarbonate transmembrane transporter activity;GO:0015108//chloride transmembrane transporter activity;GO:0022857//transmembrane transporter activity;GO:0030492//hemoglobin binding;GO:0030506//ankyrin binding;GO:0042803//protein homodimerization activity;GO:0…	ko04966(Collecting duct acid secretion)
ENSG00000004948	6.08168	5.35561	5.84188	0.118574	0	0.0589115	0.562734	0.107073	0.772103	0.628169	0.313876	0.109379	7	93424486	93574730	-	4222	CALCR	GO:0001503;GO:0001540;GO:0001635;GO:0001669;GO:0004888;GO:0004930;GO:0004948;GO:0005515;GO:0005886;GO:0005887;GO:0005929;GO:0007165;GO:0007166;GO:0007186;GO:0007188;GO:0007189;GO:0007204;GO:0008528;GO:0010628;GO:0010739;GO:0010942;GO:0016020;GO:0016021;GO:0030279;GO:0030316;GO:0030424;GO:0032841;GO:0033138;GO:0038041;GO:0043488;GO:0051384;GO:0051897;GO:0070374;GO:0097643;GO:0097647;GO:0150056;GO:…	K04576	-	-	-	calcitonin receptor [Source:HGNC Symbol;Acc:HGNC:1440]	799	P30988	GO:0001503//ossification;GO:0007165//signal transduction;GO:0007166//cell surface receptor signaling pathway;GO:0007186//G protein-coupled receptor signaling pathway;GO:0007188//adenylate cyclase-modulating G protein-coupled receptor signaling pathway;GO:0007189//adenylate cyclase-activating G protein-coupled receptor signaling pathway;GO:0007204//positive regulation of cytosolic calcium ion conc…	GO:0001669//acrosomal vesicle;GO:0005886//plasma membrane;GO:0005887//integral component of plasma membrane;GO:0005929//cilium;GO:0016020//membrane;GO:0016021//integral component of membrane;GO:0030424//axon;GO:0150056//amylin receptor complex 1;GO:0150057//amylin receptor complex 2;GO:0150058//amylin receptor complex 3;	GO:0001540//amyloid-beta binding;GO:0001635//calcitonin gene-related peptide receptor activity;GO:0004888//transmembrane signaling receptor activity;GO:0004930//G protein-coupled receptor activity;GO:0004948//calcitonin receptor activity;GO:0005515//protein binding;GO:0008528//G protein-coupled peptide receptor activity;GO:0032841//calcitonin binding;GO:0097643//amylin receptor activity;	ko04380(Osteoclast differentiation);ko04080(Neuroactive ligand-receptor interaction)
ENSG00000004961	14.9003	15.5793	13.8495	16.4217	13.1734	12.6061	13.7457	13.6714	12.8	13.9291	12.7258	16.3027	X	11111301	11123086	+	2343	HCCS	GO:0004408;GO:0005515;GO:0005739;GO:0005743;GO:0005829;GO:0009887;GO:0016020;GO:0016829;GO:0018063;GO:0020037;GO:0046872	K01764	EC:4.4.1.17	H;O;C	KOG3996;35KTP;39TTZ;3BG5Q;3CX99;3J2GF;485ZB;496BG;4MD2E;4MW14	holocytochrome c synthase [Source:HGNC Symbol;Acc:HGNC:4837]	3052	P53701;A0A024RBY9	GO:0009887//animal organ morphogenesis;GO:0018063//cytochrome c-heme linkage;	GO:0005739//mitochondrion;GO:0005743//mitochondrial inner membrane;GO:0005829//cytosol;GO:0016020//membrane;	GO:0004408//holocytochrome-c synthase activity;GO:0005515//protein binding;GO:0016829//lyase activity;GO:0020037//heme binding;GO:0046872//metal ion binding;	ko00860(Porphyrin metabolism)
ENSG00000004975	9.15377	10.7904	10.5833	8.13151	8.7581	7.95815	9.61231	9.4304	10.8191	10.107	10.7857	9.86899	17	7225342	7234517	-	5321	DVL2	GO:0001843;GO:0001934;GO:0003007;GO:0003151;GO:0005109;GO:0005515;GO:0005634;GO:0005654;GO:0005737;GO:0005829;GO:0005886;GO:0006355;GO:0007379;GO:0007507;GO:0008104;GO:0016020;GO:0016055;GO:0016235;GO:0016328;GO:0016604;GO:0019901;GO:0019904;GO:0022007;GO:0022603;GO:0030136;GO:0030674;GO:0031267;GO:0031410;GO:0035282;GO:0035556;GO:0035567;GO:0042802;GO:0043507;GO:0043547;GO:0043621;GO:0044340;GO:…	K02353	-	S;K	KOG3571;35MPN;38FQ4;3BA9V;3CVC1;3J2GJ;488IY;48XST;4MDZG;4N046	dishevelled segment polarity protein 2 [Source:HGNC Symbol;Acc:HGNC:3086]	1856	O14641	GO:0001843//neural tube closure;GO:0001934//positive regulation of protein phosphorylation;GO:0003007//heart morphogenesis;GO:0003151//outflow tract morphogenesis;GO:0006355//regulation of transcription, DNA-templated;GO:0007379//segment specification;GO:0007507//heart development;GO:0008104//protein localization;GO:0016055//Wnt signaling pathway;GO:0022007//convergent extension involved in neura…	GO:0005634//nucleus;GO:0005654//nucleoplasm;GO:0005737//cytoplasm;GO:0005829//cytosol;GO:0005886//plasma membrane;GO:0016020//membrane;GO:0016235//aggresome;GO:0016328//lateral plasma membrane;GO:0016604//nuclear body;GO:0030136//clathrin-coated vesicle;GO:0031410//cytoplasmic vesicle;GO:0045177//apical part of cell;GO:0045334//clathrin-coated endocytic vesicle;	GO:0005109//frizzled binding;GO:0005515//protein binding;GO:0019901//protein kinase binding;GO:0019904//protein domain specific binding;GO:0030674//protein-macromolecule adaptor activity;GO:0031267//small GTPase binding;GO:0042802//identical protein binding;GO:0043621//protein self-association;	ko05226(Gastric cancer);ko05225(Hepatocellular carcinoma);ko05224(Breast cancer);ko05217(Basal cell carcinoma);ko05200(Pathways in cancer);ko05165(Human papillomavirus infection);ko05022(Pathways of neurodegeneration - multiple diseases);ko05010(Alzheimer disease);ko04934(Cushing syndrome);ko04916(Melanogenesis);ko04550(Signaling pathways regulating pluripotency of stem cells);ko04390(Hippo signa…
ENSG00000005001	0.0708585	0.0971123	0.244149	0.0599974	0	0	0.138415	0.0270892	0.0820424	0.123608	0	0.166034	16	2852730	2858170	-	2384	PRSS22	GO:0004252;GO:0005576;GO:0005615;GO:0006508;GO:0008233;GO:0008236;GO:0010952;GO:0016504;GO:0016787	K09626	EC:3.4.21.-	O;E	KOG3627;35MA8;38EW9;3BK4B;3CV7V;3J45H;487PA;496YS;4M8HN;4N2P5	serine protease 22 [Source:HGNC Symbol;Acc:HGNC:14368]	64063	Q9GZN4	GO:0006508//proteolysis;GO:0010952//positive regulation of peptidase activity;	GO:0005576//extracellular region;GO:0005615//extracellular space;	GO:0004252//serine-type endopeptidase activity;GO:0008233//peptidase activity;GO:0008236//serine-type peptidase activity;GO:0016504//peptidase activator activity;GO:0016787//hydrolase activity;	-
ENSG00000005007	7.973	8.52571	8.55096	9.59803	7.90751	7.87182	9.72141	9.05025	10.4574	8.90574	10.9879	9.54784	19	18831959	18868230	+	8934	UPF1	GO:0000166;GO:0000184;GO:0000294;GO:0000781;GO:0000785;GO:0000932;GO:0000956;GO:0003677;GO:0003682;GO:0003723;GO:0003724;GO:0004386;GO:0005515;GO:0005524;GO:0005634;GO:0005654;GO:0005737;GO:0005829;GO:0006260;GO:0006281;GO:0006406;GO:0006449;GO:0008270;GO:0010468;GO:0016787;GO:0016887;GO:0032201;GO:0032204;GO:0032508;GO:0035145;GO:0036121;GO:0042162;GO:0044530;GO:0044770;GO:0044877;GO:0046872;GO:…	K14326	-	A;L	KOG1802;35CMT;38BMD;3BB1B;3CU8B;3J1V1;4812Y;48XN4;4M84M;4MSGD	UPF1 RNA helicase and ATPase [Source:HGNC Symbol;Acc:HGNC:9962]	5976	Q92900;A0A024R7L8;B3KY55	GO:0000184//nuclear-transcribed mRNA catabolic process, nonsense-mediated decay;GO:0000294//nuclear-transcribed mRNA catabolic process, endonucleolytic cleavage-dependent decay;GO:0000956//nuclear-transcribed mRNA catabolic process;GO:0006260//DNA replication;GO:0006281//DNA repair;GO:0006406//mRNA export from nucleus;GO:0006449//regulation of translational termination;GO:0010468//regulation of g…	GO:0000781//chromosome, telomeric region;GO:0000785//chromatin;GO:0000932//P-body;GO:0005634//nucleus;GO:0005654//nucleoplasm;GO:0005737//cytoplasm;GO:0005829//cytosol;GO:0035145//exon-exon junction complex;GO:0044530//supraspliceosomal complex;GO:0048471//perinuclear region of cytoplasm;	GO:0000166//nucleotide binding;GO:0003677//DNA binding;GO:0003682//chromatin binding;GO:0003723//RNA binding;GO:0003724//RNA helicase activity;GO:0004386//helicase activity;GO:0005515//protein binding;GO:0005524//ATP binding;GO:0008270//zinc ion binding;GO:0016787//hydrolase activity;GO:0016887//ATP hydrolysis activity;GO:0036121//double-stranded DNA helicase activity;GO:0042162//telomeric DNA bi…	ko03015(mRNA surveillance pathway);ko03013(Nucleocytoplasmic transport)
ENSG00000005020	37.5077	38.5212	36.5479	10.7122	6.72744	6.30974	56.4926	60.5692	44.8506	9.16584	11.1996	9.78304	7	26667068	26995239	-	5361	SKAP2	GO:0005515;GO:0005654;GO:0005737;GO:0005829;GO:0005886;GO:0007165;GO:0008285;GO:0042113	K23471	-	S;T	2QVFD;35CBQ;38C1I;3BM5Q;3CWXB;3JC4S;48248;48W99;4M98B;4MSK7	src kinase associated phosphoprotein 2 [Source:HGNC Symbol;Acc:HGNC:15687]	8935	O75563	GO:0007165//signal transduction;GO:0008285//negative regulation of cell population proliferation;GO:0042113//B cell activation;	GO:0005654//nucleoplasm;GO:0005737//cytoplasm;GO:0005829//cytosol;GO:0005886//plasma membrane;	GO:0005515//protein binding;	ko05135(Yersinia infection)
ENSG00000005022	164.69	168.339	166.147	90.6035	108.931	103.649	151.049	149.47	179.028	111.619	114.196	124.56	X	119468422	119471396	+	1555	SLC25A5	GO:0000295;GO:0003723;GO:0005471;GO:0005515;GO:0005634;GO:0005739;GO:0005743;GO:0005757;GO:0005887;GO:0007059;GO:0008284;GO:0015078;GO:0015207;GO:0015297;GO:0015853;GO:0016020;GO:0016021;GO:0017077;GO:0030183;GO:0030218;GO:0031625;GO:0042645;GO:0046902;GO:0051503;GO:0055085;GO:0071817;GO:0140021;GO:1901029;GO:1901526;GO:1902600;GO:1990544;GO:1990830;GO:1990845	K05863	-	C;U	KOG0749;35B8V;38B82;3B9K3;3CTAF;3JCY0;482KI;48WR1;4M8XF;4MYUI	solute carrier family 25 member 5 [Source:HGNC Symbol;Acc:HGNC:10991]	292	P05141;Q6NVC0	GO:0007059//chromosome segregation;GO:0008284//positive regulation of cell population proliferation;GO:0015853//adenine transport;GO:0030183//B cell differentiation;GO:0030218//erythrocyte differentiation;GO:0046902//regulation of mitochondrial membrane permeability;GO:0051503//adenine nucleotide transport;GO:0055085//transmembrane transport;GO:0140021//mitochondrial ADP transmembrane transport;G…	GO:0005634//nucleus;GO:0005739//mitochondrion;GO:0005743//mitochondrial inner membrane;GO:0005757//mitochondrial permeability transition pore complex;GO:0005887//integral component of plasma membrane;GO:0016020//membrane;GO:0016021//integral component of membrane;GO:0042645//mitochondrial nucleoid;GO:0071817//MMXD complex;	GO:0000295//adenine nucleotide transmembrane transporter activity;GO:0003723//RNA binding;GO:0005471//ATP:ADP antiporter activity;GO:0005515//protein binding;GO:0015078//proton transmembrane transporter activity;GO:0015207//adenine transmembrane transporter activity;GO:0015297//antiporter activity;GO:0017077//oxidative phosphorylation uncoupler activity;GO:0031625//ubiquitin protein ligase bindin…	ko05415(Diabetic cardiomyopathy);ko05208(Chemical carcinogenesis - reactive oxygen species);ko05166(Human T-cell leukemia virus 1 infection);ko05164(Influenza A);ko05022(Pathways of neurodegeneration - multiple diseases);ko05020(Prion disease);ko05017(Spinocerebellar ataxia);ko05016(Huntington disease);ko05012(Parkinson disease);ko05010(Alzheimer disease);ko04613(Neutrophil extracellular trap for…
ENSG00000005059	2.86692	3.73378	4.05226	5.95472	5.11054	4.44276	3.99133	3.99655	3.64953	4.1446	3.75634	3.24751	4	109560209	109688719	+	3555	MCUB	GO:0005654;GO:0005739;GO:0005743;GO:0006811;GO:0006816;GO:0006851;GO:0016020;GO:0016021;GO:0019855;GO:0031224;GO:0031305;GO:0034704;GO:0036444;GO:0043231;GO:0051560;GO:1990246	K22829	-	S;P	KOG2966;35EU7;38G3W;3BBZK;3CW3P;3J6IU;48AS0;492PF;4MA58;4N86M	mitochondrial calcium uniporter dominant negative subunit beta [Source:HGNC Symbol;Acc:HGNC:26076]	55013	Q9NWR8	GO:0006811//ion transport;GO:0006816//calcium ion transport;GO:0006851//mitochondrial calcium ion transmembrane transport;GO:0036444//calcium import into the mitochondrion;GO:0051560//mitochondrial calcium ion homeostasis;	GO:0005654//nucleoplasm;GO:0005739//mitochondrion;GO:0005743//mitochondrial inner membrane;GO:0016020//membrane;GO:0016021//integral component of membrane;GO:0031224//intrinsic component of membrane;GO:0031305//integral component of mitochondrial inner membrane;GO:0034704//calcium channel complex;GO:0043231//intracellular membrane-bounded organelle;GO:1990246//uniplex complex;	GO:0019855//calcium channel inhibitor activity;	-
ENSG00000005073	0.295363	0.34697	0.654235	0	1.44238	0.792116	0.395631	0.7017	0.122136	0	0.0190965	0	7	27181157	27185232	-	2669	HOXA11	GO:0000978;GO:0000981;GO:0001501;GO:0001656;GO:0001658;GO:0001759;GO:0002062;GO:0002063;GO:0003677;GO:0005634;GO:0005654;GO:0005667;GO:0006355;GO:0006357;GO:0007283;GO:0007338;GO:0007501;GO:0008584;GO:0009653;GO:0009952;GO:0009953;GO:0009954;GO:0010468;GO:0010720;GO:0030326;GO:0030850;GO:0032330;GO:0032332;GO:0032991;GO:0032993;GO:0033574;GO:0035115;GO:0042733;GO:0043627;GO:0045893;GO:0048468;GO:…	K21951	-	K	KOG0487;35KID;38E9B;3BH8G;3CR6A;3J6QB;48BGZ;48WWR;4MKE8;4MWSQ	homeobox A11 [Source:HGNC Symbol;Acc:HGNC:5101]	3207	P31270	GO:0001501//skeletal system development;GO:0001656//metanephros development;GO:0001658//branching involved in ureteric bud morphogenesis;GO:0001759//organ induction;GO:0002062//chondrocyte differentiation;GO:0002063//chondrocyte development;GO:0006355//regulation of transcription, DNA-templated;GO:0006357//regulation of transcription by RNA polymerase II;GO:0007283//spermatogenesis;GO:0007338//si…	GO:0005634//nucleus;GO:0005654//nucleoplasm;GO:0005667//transcription regulator complex;GO:0032991//protein-containing complex;GO:0032993//protein-DNA complex;	GO:0000978//RNA polymerase II cis-regulatory region sequence-specific DNA binding;GO:0000981//DNA-binding transcription factor activity, RNA polymerase II-specific;GO:0003677//DNA binding;GO:1990837//sequence-specific double-stranded DNA binding;	ko05202(Transcriptional misregulation in cancer)
ENSG00000005075	27.223	26.8496	27.6428	29.7669	26.3092	23.0939	25.2856	32.5315	24.7009	33.8867	30.9511	33.1615	7	102473128	102478922	-	937	POLR2J	GO:0000428;GO:0001055;GO:0003677;GO:0003899;GO:0005515;GO:0005634;GO:0005654;GO:0005665;GO:0006351;GO:0006366;GO:0030275;GO:0046983	K03008	-	K	KOG4392;35QBG;3A60P;3BQ9K;3D793;3JGWG;48ER8;49BI6;4MN8C	RNA polymerase II subunit J [Source:HGNC Symbol;Acc:HGNC:9197]	5439	P52435	GO:0006351//transcription, DNA-templated;GO:0006366//transcription by RNA polymerase II;	GO:0000428//DNA-directed RNA polymerase complex;GO:0005634//nucleus;GO:0005654//nucleoplasm;GO:0005665//RNA polymerase II, core complex;	GO:0001055//RNA polymerase II activity;GO:0003677//DNA binding;GO:0003899//DNA-directed 5'-3' RNA polymerase activity;GO:0005515//protein binding;GO:0030275//LRR domain binding;GO:0046983//protein dimerization activity;	ko05016(Huntington disease);ko03020(RNA polymerase)
ENSG00000005100	22.2356	21.7958	21.969	21.5206	16.3801	14.4577	22.9488	24.6542	21.7021	19.0761	21.8173	17.7206	17	5440917	5468982	-	5789	DHX33	GO:0000166;GO:0000182;GO:0003676;GO:0003723;GO:0003724;GO:0003725;GO:0003729;GO:0004386;GO:0005515;GO:0005524;GO:0005634;GO:0005654;GO:0005730;GO:0005737;GO:0006413;GO:0016787;GO:0016887;GO:0032481;GO:0043023;GO:0043410;GO:0045943;GO:0051092;GO:0061702;GO:0072559;GO:0140297;GO:1900227	K17820	EC:3.6.4.13	A;L	KOG0922;35I16;38GIR;3BDEB;3CZKZ;3JDC8;4850C;48VBR;4MHK2;4MU5T	DEAH-box helicase 33 [Source:HGNC Symbol;Acc:HGNC:16718]	56919	Q9H6R0;B4DIS6	GO:0006413//translational initiation;GO:0032481//positive regulation of type I interferon production;GO:0043410//positive regulation of MAPK cascade;GO:0045943//positive regulation of transcription by RNA polymerase I;GO:0051092//positive regulation of NF-kappaB transcription factor activity;GO:1900227//positive regulation of NLRP3 inflammasome complex assembly;	GO:0005634//nucleus;GO:0005654//nucleoplasm;GO:0005730//nucleolus;GO:0005737//cytoplasm;GO:0061702//inflammasome complex;GO:0072559//NLRP3 inflammasome complex;	GO:0000166//nucleotide binding;GO:0000182//rDNA binding;GO:0003676//nucleic acid binding;GO:0003723//RNA binding;GO:0003724//RNA helicase activity;GO:0003725//double-stranded RNA binding;GO:0003729//mRNA binding;GO:0004386//helicase activity;GO:0005515//protein binding;GO:0005524//ATP binding;GO:0016787//hydrolase activity;GO:0016887//ATP hydrolysis activity;GO:0043023//ribosomal large subunit bi…	ko04621(NOD-like receptor signaling pathway)
ENSG00000005102	0	0	0	0.0267453	0.101031	0.023254	0	0	0	0.826517	1.44862	0.863494	17	43640389	43661922	-	2674	MEOX1	GO:0000785;GO:0000978;GO:0000981;GO:0001228;GO:0001757;GO:0003677;GO:0003682;GO:0003700;GO:0005515;GO:0005634;GO:0005737;GO:0006355;GO:0006357;GO:0043565;GO:0045944;GO:0060218;GO:0061053;GO:0061056;GO:0071837;GO:1990837	K09322	-	K	KOG0489;35F6C;38KPX;3BDMP;3D3MZ;3JEPY;48103;493ZZ;4MFFW;4N1NE	mesenchyme homeobox 1 [Source:HGNC Symbol;Acc:HGNC:7013]	4222	P50221	GO:0001757//somite specification;GO:0006355//regulation of transcription, DNA-templated;GO:0006357//regulation of transcription by RNA polymerase II;GO:0045944//positive regulation of transcription by RNA polymerase II;GO:0060218//hematopoietic stem cell differentiation;GO:0061053//somite development;GO:0061056//sclerotome development;	GO:0000785//chromatin;GO:0005634//nucleus;GO:0005737//cytoplasm;	GO:0000978//RNA polymerase II cis-regulatory region sequence-specific DNA binding;GO:0000981//DNA-binding transcription factor activity, RNA polymerase II-specific;GO:0001228//DNA-binding transcription activator activity, RNA polymerase II-specific;GO:0003677//DNA binding;GO:0003682//chromatin binding;GO:0003700//DNA-binding transcription factor activity;GO:0005515//protein binding;GO:0043565//se…	-
ENSG00000005108	0.572633	0.431286	0.519927	6.80115	1.23754	1.76602	0.665102	0.804669	0.322547	0.458963	0.779822	0.592318	7	11370365	11832198	-	10915	THSD7A	GO:0001525;GO:0005515;GO:0005576;GO:0005886;GO:0016020;GO:0016021;GO:0030154;GO:0031532;GO:0042995	-	-	O	KOG3538;35FCZ;38BB1;3BAUA;3CX6M;3JFZQ;481C5;493DC;4MDXN;4MUV2	thrombospondin type 1 domain containing 7A [Source:HGNC Symbol;Acc:HGNC:22207]	221981	Q9UPZ6	GO:0001525//angiogenesis;GO:0030154//cell differentiation;GO:0031532//actin cytoskeleton reorganization;	GO:0005576//extracellular region;GO:0005886//plasma membrane;GO:0016020//membrane;GO:0016021//integral component of membrane;GO:0042995//cell projection;	GO:0005515//protein binding;	-
ENSG00000005156	7.09262	7.29188	7.38223	6.95157	5.5231	5.60551	7.80128	7.4287	8.09585	6.03592	7.45111	7.67045	17	34980512	35009743	+	12901	LIG3	GO:0000166;GO:0000724;GO:0003677;GO:0003909;GO:0003910;GO:0005515;GO:0005524;GO:0005634;GO:0005654;GO:0005737;GO:0005739;GO:0006260;GO:0006266;GO:0006273;GO:0006281;GO:0006287;GO:0006288;GO:0006302;GO:0006310;GO:0006974;GO:0007049;GO:0008270;GO:0016874;GO:0043504;GO:0046872;GO:0051052;GO:0051301;GO:0070421;GO:0071897;GO:0090298;GO:0097681	K10776	EC:6.5.1.1	L	KOG4437;35JH2;398WS;3BH62;3CZ7J;3J4BH;47YVA;493CJ;4M8G9;4MY8G	DNA ligase 3 [Source:HGNC Symbol;Acc:HGNC:6600]	3980	P49916	GO:0000724//double-strand break repair via homologous recombination;GO:0006260//DNA replication;GO:0006266//DNA ligation;GO:0006273//lagging strand elongation;GO:0006281//DNA repair;GO:0006287//base-excision repair, gap-filling;GO:0006288//base-excision repair, DNA ligation;GO:0006302//double-strand break repair;GO:0006310//DNA recombination;GO:0006974//cellular response to DNA damage stimulus;GO…	GO:0005634//nucleus;GO:0005654//nucleoplasm;GO:0005737//cytoplasm;GO:0005739//mitochondrion;GO:0070421//DNA ligase III-XRCC1 complex;	GO:0000166//nucleotide binding;GO:0003677//DNA binding;GO:0003909//DNA ligase activity;GO:0003910//DNA ligase (ATP) activity;GO:0005515//protein binding;GO:0005524//ATP binding;GO:0008270//zinc ion binding;GO:0016874//ligase activity;GO:0046872//metal ion binding;	ko03410(Base excision repair)
ENSG00000005175	21.0501	19.3867	19.9774	21.8427	17.6232	18.9914	18.5776	18.2757	18.3647	18.9202	18.8536	16.8688	12	47661249	47706030	-	5350	RPAP3	GO:0005515;GO:0005829;GO:0050821;GO:0097255;GO:0101031;GO:1990062	K23002	-	S;O	KOG4648;35FRD;38GIQ;3BEKH;3CVSY;3J833;4812P;48XR5;4MC14;4MVJW	RNA polymerase II associated protein 3 [Source:HGNC Symbol;Acc:HGNC:26151]	79657	Q9H6T3	GO:0050821//protein stabilization;	GO:0005829//cytosol;GO:0097255//R2TP complex;GO:0101031//chaperone complex;GO:1990062//RPAP3/R2TP/prefoldin-like complex;	GO:0005515//protein binding;	-
ENSG00000005187	0.224936	0.184966	0.174383	0.0761832	0.188857	0.190435	0.23727	0.490159	0.190988	0.176573	0.156096	0.0878441	16	20610243	20797581	+	7510	ACSM3	GO:0000166;GO:0004321;GO:0005515;GO:0005524;GO:0005739;GO:0005759;GO:0006629;GO:0006631;GO:0006633;GO:0006637;GO:0008217;GO:0015645;GO:0016874;GO:0018729;GO:0031956;GO:0042632;GO:0043759;GO:0046872;GO:0047760;GO:0050218	K01896	EC:6.2.1.2	H;I	KOG1175;35NDY;38H1A;3BA8B;3CZAD;3J71H;4866V;495G8;4MCI6;4N19U	acyl-CoA synthetase medium chain family member 3 [Source:HGNC Symbol;Acc:HGNC:10522]	6296	Q53FZ2	GO:0006629//lipid metabolic process;GO:0006631//fatty acid metabolic process;GO:0006633//fatty acid biosynthetic process;GO:0006637//acyl-CoA metabolic process;GO:0008217//regulation of blood pressure;GO:0042632//cholesterol homeostasis;	GO:0005739//mitochondrion;GO:0005759//mitochondrial matrix;	GO:0000166//nucleotide binding;GO:0004321//fatty-acyl-CoA synthase activity;GO:0005515//protein binding;GO:0005524//ATP binding;GO:0015645//fatty acid ligase activity;GO:0016874//ligase activity;GO:0018729//propionate CoA-transferase activity;GO:0031956//medium-chain fatty acid-CoA ligase activity;GO:0043759//methylbutanoate-CoA ligase activity;GO:0046872//metal ion binding;GO:0047760//butyrate-C…	ko00650(Butanoate metabolism)
ENSG00000005189	0.958799	1.12632	1.13267	1.35693	1.87289	2.23858	1.28429	1.06823	0.967399	1.73827	2.04569	1.28379	16	20806429	20849665	+	4111	REXO5	GO:0003676;GO:0003723;GO:0004518;GO:0004527;GO:0005634;GO:0005730;GO:0016787;GO:0070062;GO:0090305	K14570	EC:3.1.-.-	L	KOG2248;35I54;38HUD;3BGUM;3D2T8;3J31M;48AD0;495TD;4MCKQ;4N2A8	RNA exonuclease 5 [Source:HGNC Symbol;Acc:HGNC:24661]	81691	Q96IC2;A0A024R390	GO:0090305//nucleic acid phosphodiester bond hydrolysis;	GO:0005634//nucleus;GO:0005730//nucleolus;GO:0070062//extracellular exosome;	GO:0003676//nucleic acid binding;GO:0003723//RNA binding;GO:0004518//nuclease activity;GO:0004527//exonuclease activity;GO:0016787//hydrolase activity;	ko03008(Ribosome biogenesis in eukaryotes)
ENSG00000005194	17.0774	18.4547	18.216	22.0491	26.4925	26.9825	20.0934	18.7461	20.4281	23.9107	23.473	23.0889	16	57428187	57447420	-	3383	CIAPIN1	GO:0005515;GO:0005634;GO:0005654;GO:0005730;GO:0005737;GO:0005739;GO:0005758;GO:0006915;GO:0008168;GO:0009055;GO:0016226;GO:0022900;GO:0030097;GO:0043066;GO:0046872;GO:0051238;GO:0051536;GO:0051537;GO:0051539	K22746	-	S;E	KOG4020;35B97;38G05;3BJ52;3D1VD;3J740;485HX;48XPF;4M5XC;4N2JX	cytokine induced apoptosis inhibitor 1 [Source:HGNC Symbol;Acc:HGNC:28050]	57019	Q6FI81	GO:0006915//apoptotic process;GO:0016226//iron-sulfur cluster assembly;GO:0022900//electron transport chain;GO:0030097//hemopoiesis;GO:0043066//negative regulation of apoptotic process;GO:0051238//sequestering of metal ion;	GO:0005634//nucleus;GO:0005654//nucleoplasm;GO:0005730//nucleolus;GO:0005737//cytoplasm;GO:0005739//mitochondrion;GO:0005758//mitochondrial intermembrane space;	GO:0005515//protein binding;GO:0008168//methyltransferase activity;GO:0009055//electron transfer activity;GO:0046872//metal ion binding;GO:0051536//iron-sulfur cluster binding;GO:0051537//2 iron, 2 sulfur cluster binding;GO:0051539//4 iron, 4 sulfur cluster binding;	-
ENSG00000005206	1.83674	2.08039	2.20652	2.80515	3.04057	2.61498	2.48186	1.94116	2.443	3.23716	3.28387	3.71692	19	2328615	2355095	+	7419	SPPL2B	GO:0000139;GO:0004190;GO:0005515;GO:0005654;GO:0005764;GO:0005765;GO:0005768;GO:0005794;GO:0005813;GO:0005886;GO:0006508;GO:0006509;GO:0008233;GO:0010008;GO:0010803;GO:0015629;GO:0016020;GO:0016021;GO:0016787;GO:0030660;GO:0031293;GO:0033619;GO:0042500;GO:0042803;GO:0050776;GO:0071458;GO:0071556	K09597	EC:3.4.23.-	S;O;U	KOG2442;359T4;38HX5;3BD7B;3CZ0G;3JACE;48121;4925H;4MC42;4N3K3	signal peptide peptidase like 2B [Source:HGNC Symbol;Acc:HGNC:30627]	56928	Q8TCT7	GO:0006508//proteolysis;GO:0006509//membrane protein ectodomain proteolysis;GO:0010803//regulation of tumor necrosis factor-mediated signaling pathway;GO:0031293//membrane protein intracellular domain proteolysis;GO:0033619//membrane protein proteolysis;GO:0050776//regulation of immune response;	GO:0000139//Golgi membrane;GO:0005654//nucleoplasm;GO:0005764//lysosome;GO:0005765//lysosomal membrane;GO:0005768//endosome;GO:0005794//Golgi apparatus;GO:0005813//centrosome;GO:0005886//plasma membrane;GO:0010008//endosome membrane;GO:0015629//actin cytoskeleton;GO:0016020//membrane;GO:0016021//integral component of membrane;GO:0030660//Golgi-associated vesicle membrane;GO:0071458//integral comp…	GO:0004190//aspartic-type endopeptidase activity;GO:0005515//protein binding;GO:0008233//peptidase activity;GO:0016787//hydrolase activity;GO:0042500//aspartic endopeptidase activity, intramembrane cleaving;GO:0042803//protein homodimerization activity;	-
ENSG00000005238	1.28958	1.62212	1.50649	1.85103	2.51086	2.17512	1.22158	1.07381	1.24768	1.58319	1.70295	2.31804	9	35104112	35116341	-	6375	FAM214B	GO:0005515;GO:0005634	-	-	S;J	KOG2306;35D2C;38C20;3BE85;3CVY4;3JA9N;483T7;48W48;4M9AH;4MX1E	family with sequence similarity 214 member B [Source:HGNC Symbol;Acc:HGNC:25666]	80256	Q7L5A3	-	GO:0005634//nucleus;	GO:0005515//protein binding;	-
ENSG00000005243	0.0603525	0.165427	0.0779812	0.306611	0.651501	0.533171	0.176839	0.0346091	0	0.157921	0.109257	0.0707084	17	48026167	48038030	-	1866	COPZ2	GO:0000139;GO:0005737;GO:0005789;GO:0005794;GO:0005801;GO:0005829;GO:0006886;GO:0006890;GO:0006891;GO:0012505;GO:0015031;GO:0016020;GO:0016192;GO:0030126;GO:0030133;GO:0030663;GO:0031410;GO:0033116	K20472	-	O;U	KOG3343;35P3M;39TNA;3B9Z9;3D26B;3JCRP;48464;49240;4MBB3;4MUHP	COPI coat complex subunit zeta 2 [Source:HGNC Symbol;Acc:HGNC:19356]	51226	Q9P299	GO:0006886//intracellular protein transport;GO:0006890//retrograde vesicle-mediated transport, Golgi to endoplasmic reticulum;GO:0006891//intra-Golgi vesicle-mediated transport;GO:0015031//protein transport;GO:0016192//vesicle-mediated transport;	GO:0000139//Golgi membrane;GO:0005737//cytoplasm;GO:0005789//endoplasmic reticulum membrane;GO:0005794//Golgi apparatus;GO:0005801//cis-Golgi network;GO:0005829//cytosol;GO:0012505//endomembrane system;GO:0016020//membrane;GO:0030126//COPI vesicle coat;GO:0030133//transport vesicle;GO:0030663//COPI-coated vesicle membrane;GO:0031410//cytoplasmic vesicle;GO:0033116//endoplasmic reticulum-Golgi int…	-	-
ENSG00000005249	5.39043	4.87078	4.98472	12.8032	12.6774	12.5909	5.96165	5.45496	6.60836	12.2726	8.59841	11.0984	7	107044705	107161811	+	4262	PRKAR2B	GO:0000166;GO:0001932;GO:0004862;GO:0005515;GO:0005737;GO:0005813;GO:0005829;GO:0005886;GO:0005952;GO:0006631;GO:0007612;GO:0008603;GO:0016020;GO:0016301;GO:0016310;GO:0019901;GO:0019904;GO:0030425;GO:0030552;GO:0031625;GO:0034236;GO:0035556;GO:0043025;GO:0043197;GO:0043198;GO:0045121;GO:0045859;GO:0048471;GO:0050804;GO:0070062;GO:0097332;GO:0097338;GO:0097546;GO:0098794;GO:0098978;GO:2000480	K04739	-	T	KOG1113;35HMR;38GS1;3BESA;3CWK8;3J3W5;488CJ;49309;4M8TU;4MSPV	protein kinase cAMP-dependent type II regulatory subunit beta [Source:HGNC Symbol;Acc:HGNC:9392]	5577	P31323;A0A024R712;B3KY43	GO:0001932//regulation of protein phosphorylation;GO:0006631//fatty acid metabolic process;GO:0007612//learning;GO:0016310//phosphorylation;GO:0035556//intracellular signal transduction;GO:0045859//regulation of protein kinase activity;GO:0050804//modulation of chemical synaptic transmission;GO:0097332//response to antipsychotic drug;GO:0097338//response to clozapine;GO:2000480//negative regulati…	GO:0005737//cytoplasm;GO:0005813//centrosome;GO:0005829//cytosol;GO:0005886//plasma membrane;GO:0005952//cAMP-dependent protein kinase complex;GO:0016020//membrane;GO:0030425//dendrite;GO:0043025//neuronal cell body;GO:0043197//dendritic spine;GO:0043198//dendritic shaft;GO:0045121//membrane raft;GO:0048471//perinuclear region of cytoplasm;GO:0070062//extracellular exosome;GO:0097546//ciliary bas…	GO:0000166//nucleotide binding;GO:0004862//cAMP-dependent protein kinase inhibitor activity;GO:0005515//protein binding;GO:0008603//cAMP-dependent protein kinase regulator activity;GO:0016301//kinase activity;GO:0019901//protein kinase binding;GO:0019904//protein domain specific binding;GO:0030552//cAMP binding;GO:0031625//ubiquitin protein ligase binding;GO:0034236//protein kinase A catalytic su…	ko04910(Insulin signaling pathway)
ENSG00000005302	3.2415	3.34569	3.09475	6.08406	5.41416	5.32799	2.88818	3.1696	3.33981	3.61572	4.37767	2.96802	X	11758159	11775772	+	9780	MSL3	GO:0000123;GO:0003677;GO:0005515;GO:0005634;GO:0005654;GO:0006325;GO:0006355;GO:0010468;GO:0016573;GO:0016575;GO:0035064;GO:0035267;GO:0043967;GO:0043968;GO:0043984;GO:0046972;GO:0051171;GO:0072487;GO:0080090	K18403	-	K;B	KOG3001;35ARN;39SWR;3BFGI;3D0SP;3JCMP;48AG9;495XZ;4MDMV;4MW9S	MSL complex subunit 3 [Source:HGNC Symbol;Acc:HGNC:7370]	10943	Q8N5Y2	GO:0006325//chromatin organization;GO:0006355//regulation of transcription, DNA-templated;GO:0010468//regulation of gene expression;GO:0016573//histone acetylation;GO:0016575//histone deacetylation;GO:0043967//histone H4 acetylation;GO:0043968//histone H2A acetylation;GO:0043984//histone H4-K16 acetylation;GO:0051171//regulation of nitrogen compound metabolic process;GO:0080090//regulation of pri…	GO:0000123//histone acetyltransferase complex;GO:0005634//nucleus;GO:0005654//nucleoplasm;GO:0035267//NuA4 histone acetyltransferase complex;GO:0072487//MSL complex;	GO:0003677//DNA binding;GO:0005515//protein binding;GO:0035064//methylated histone binding;GO:0046972//histone acetyltransferase activity (H4-K16 specific);	-
ENSG00000005339	7.24278	7.10446	7.43122	8.36266	10.0835	9.94641	8.33534	7.93959	6.85701	9.96612	9.4601	11.1365	16	3725054	3880713	-	15479	CREBBP	GO:0000122;GO:0000123;GO:0000785;GO:0001223;GO:0001666;GO:0002039;GO:0002223;GO:0003682;GO:0003684;GO:0003712;GO:0003713;GO:0003714;GO:0004402;GO:0005515;GO:0005634;GO:0005654;GO:0005667;GO:0005737;GO:0005829;GO:0006354;GO:0006355;GO:0006473;GO:0007165;GO:0008270;GO:0008589;GO:0016407;GO:0016573;GO:0016604;GO:0016740;GO:0016746;GO:0018076;GO:0030511;GO:0031490;GO:0031648;GO:0034212;GO:0034644;GO:…	K04498	EC:2.3.1.48	K;B	KOG1778;35N52;38G23;3BAGN;3CRQD;3JCCX;483FJ;48W13;4MCTU;4MS6V	CREB binding protein [Source:HGNC Symbol;Acc:HGNC:2348]	1387	Q92793	GO:0000122//negative regulation of transcription by RNA polymerase II;GO:0001666//response to hypoxia;GO:0002223//stimulatory C-type lectin receptor signaling pathway;GO:0006354//DNA-templated transcription, elongation;GO:0006355//regulation of transcription, DNA-templated;GO:0006473//protein acetylation;GO:0007165//signal transduction;GO:0008589//regulation of smoothened signaling pathway;GO:001…	GO:0000123//histone acetyltransferase complex;GO:0000785//chromatin;GO:0005634//nucleus;GO:0005654//nucleoplasm;GO:0005667//transcription regulator complex;GO:0005737//cytoplasm;GO:0005829//cytosol;GO:0016604//nuclear body;	GO:0001223//transcription coactivator binding;GO:0002039//p53 binding;GO:0003682//chromatin binding;GO:0003684//damaged DNA binding;GO:0003712//transcription coregulator activity;GO:0003713//transcription coactivator activity;GO:0003714//transcription corepressor activity;GO:0004402//histone acetyltransferase activity;GO:0005515//protein binding;GO:0008270//zinc ion binding;GO:0016407//acetyltran…	ko05215(Prostate cancer);ko05211(Renal cell carcinoma);ko05206(MicroRNAs in cancer);ko05203(Viral carcinogenesis);ko05200(Pathways in cancer);ko05167(Kaposi sarcoma-associated herpesvirus infection);ko05166(Human T-cell leukemia virus 1 infection);ko05165(Human papillomavirus infection);ko05164(Influenza A);ko05161(Hepatitis B);ko05152(Tuberculosis);ko05016(Huntington disease);ko04935(Growth horm…
ENSG00000005379	0.138436	0.121968	0.140543	0.163266	0.106743	0.207471	0.168047	0.119079	0.240429	0.155245	0.201386	0.0579251	17	58301228	58328795	-	11389	TSPOAP1	GO:0005515;GO:0005737;GO:0005739;GO:0005829;GO:0008150;GO:0030156;GO:0044305;GO:0098978;GO:0099509;GO:0099626	K19922	-	S;Z;T	KOG3632;35HN2;38CCB;3BEY5;3CSJI;3J7FR;481M5;497H8;4MIDY;4MYJG	TSPO associated protein 1 [Source:HGNC Symbol;Acc:HGNC:16831]	9256	O95153;B7ZVZ7;B2RUT8;A7E2C5	GO:0008150//biological_process;GO:0099509//regulation of presynaptic cytosolic calcium ion concentration;	GO:0005737//cytoplasm;GO:0005739//mitochondrion;GO:0005829//cytosol;GO:0044305//calyx of Held;GO:0098978//glutamatergic synapse;	GO:0005515//protein binding;GO:0030156//benzodiazepine receptor binding;GO:0099626//voltage-gated calcium channel activity involved in regulation of presynaptic cytosolic calcium levels;	-
ENSG00000005381	0	0	0	0	0	0	0	0	0.029454	0	0	0.014902	17	58269855	58280935	-	4427	MPO	GO:0001878;GO:0002149;GO:0002679;GO:0003682;GO:0004601;GO:0005515;GO:0005576;GO:0005615;GO:0005634;GO:0005654;GO:0005764;GO:0006952;GO:0006979;GO:0007568;GO:0008201;GO:0009612;GO:0016491;GO:0019430;GO:0020037;GO:0030141;GO:0032094;GO:0032496;GO:0034374;GO:0035578;GO:0042582;GO:0042742;GO:0042744;GO:0043066;GO:0043231;GO:0046872;GO:0050832;GO:0070062;GO:0097013;GO:0098869;GO:1990268	K10789	EC:1.11.2.2	S;C	KOG2408;3598V;39TE7;3BD2Z;3CRDJ;3JD0F;47Z4Y;48VVQ;4MCQV;4MWBK	myeloperoxidase [Source:HGNC Symbol;Acc:HGNC:7218]	4353	P05164	GO:0001878//response to yeast;GO:0002149//hypochlorous acid biosynthetic process;GO:0002679//respiratory burst involved in defense response;GO:0006952//defense response;GO:0006979//response to oxidative stress;GO:0007568//aging;GO:0009612//response to mechanical stimulus;GO:0019430//removal of superoxide radicals;GO:0032094//response to food;GO:0032496//response to lipopolysaccharide;GO:0034374//…	GO:0005576//extracellular region;GO:0005615//extracellular space;GO:0005634//nucleus;GO:0005654//nucleoplasm;GO:0005764//lysosome;GO:0030141//secretory granule;GO:0035578//azurophil granule lumen;GO:0042582//azurophil granule;GO:0043231//intracellular membrane-bounded organelle;GO:0070062//extracellular exosome;GO:0097013//phagocytic vesicle lumen;	GO:0003682//chromatin binding;GO:0004601//peroxidase activity;GO:0005515//protein binding;GO:0008201//heparin binding;GO:0016491//oxidoreductase activity;GO:0020037//heme binding;GO:0046872//metal ion binding;	ko05221(Acute myeloid leukemia);ko05202(Transcriptional misregulation in cancer);ko04613(Neutrophil extracellular trap formation);ko04145(Phagosome);ko00983(Drug metabolism - other enzymes)
ENSG00000005421	0.0423853	0	0.0273829	0	0	0	0.0993545	0.0243058	0.0490752	0	0.0191828	0.0496582	7	95297676	95324532	-	2657	PON1	GO:0004063;GO:0004064;GO:0005509;GO:0005543;GO:0005576;GO:0005615;GO:0005789;GO:0006629;GO:0008203;GO:0009636;GO:0010875;GO:0016787;GO:0019439;GO:0031667;GO:0032411;GO:0034364;GO:0034366;GO:0042803;GO:0043231;GO:0046395;GO:0046434;GO:0046470;GO:0046872;GO:0051099;GO:0070062;GO:0070542;GO:0072562;GO:0102007;GO:1902617	K01045	-	S;E	2S3B5;35F44;38BWC;3BNSB;3E6VC;3JNYQ;48SGT;49P03;4MFKQ;4N4ZP	paraoxonase 1 [Source:HGNC Symbol;Acc:HGNC:9204]	5444	P27169	GO:0006629//lipid metabolic process;GO:0008203//cholesterol metabolic process;GO:0009636//response to toxic substance;GO:0010875//positive regulation of cholesterol efflux;GO:0019439//aromatic compound catabolic process;GO:0031667//response to nutrient levels;GO:0032411//positive regulation of transporter activity;GO:0046395//carboxylic acid catabolic process;GO:0046434//organophosphate catabolic…	GO:0005576//extracellular region;GO:0005615//extracellular space;GO:0005789//endoplasmic reticulum membrane;GO:0034364//high-density lipoprotein particle;GO:0034366//spherical high-density lipoprotein particle;GO:0043231//intracellular membrane-bounded organelle;GO:0070062//extracellular exosome;GO:0072562//blood microparticle;	GO:0004063//aryldialkylphosphatase activity;GO:0004064//arylesterase activity;GO:0005509//calcium ion binding;GO:0005543//phospholipid binding;GO:0016787//hydrolase activity;GO:0042803//protein homodimerization activity;GO:0046872//metal ion binding;GO:0102007//acyl-L-homoserine-lactone lactonohydrolase activity;	-
ENSG00000005436	4.65976	4.70492	4.50232	4.89699	5.66328	6.1703	5.24393	5.16692	4.97746	5.92113	5.44959	5.16946	2	75652000	75710985	-	5462	GCFC2	GO:0000245;GO:0000398;GO:0003677;GO:0005515;GO:0005634;GO:0005654;GO:0005730;GO:0005829;GO:0006355;GO:0006397;GO:0008380;GO:0045892;GO:0071008	K09061	-	P;K;G;E	KOG2136;35D9W;38TVH;3BDJI;3CUVQ;3J2F2;480RP;48Y8C;4M66Q;4N33E	GC-rich sequence DNA-binding factor 2 [Source:HGNC Symbol;Acc:HGNC:1317]	6936	P16383;A4UHR0	GO:0000245//spliceosomal complex assembly;GO:0000398//mRNA splicing, via spliceosome;GO:0006355//regulation of transcription, DNA-templated;GO:0006397//mRNA processing;GO:0008380//RNA splicing;GO:0045892//negative regulation of transcription, DNA-templated;	GO:0005634//nucleus;GO:0005654//nucleoplasm;GO:0005730//nucleolus;GO:0005829//cytosol;GO:0071008//U2-type post-mRNA release spliceosomal complex;	GO:0003677//DNA binding;GO:0005515//protein binding;	-
ENSG00000005448	1.20436	1.70471	1.70922	2.43238	2.84175	2.83434	1.80495	1.51715	2.01167	1.78234	3.02023	2.89143	2	74421678	74425755	+	2852	WDR54	GO:0002091;GO:0005515;GO:0031982;GO:0042058;GO:0042803;GO:0043408	K24749	-	S	2QRUZ;35EBS;39TF6;3B9FN;3CVNI;3JEU7;483ZU;48WTZ;4MGW9;4MTNG	WD repeat domain 54 [Source:HGNC Symbol;Acc:HGNC:25770]	84058	Q9H977	GO:0002091//negative regulation of receptor internalization;GO:0042058//regulation of epidermal growth factor receptor signaling pathway;GO:0043408//regulation of MAPK cascade;	GO:0031982//vesicle;	GO:0005515//protein binding;GO:0042803//protein homodimerization activity;	-
ENSG00000005469	1.26258	0.95789	0.815688	1.33155	0.446203	0.585088	1.00415	0.801601	1.05724	1.29789	1.74487	2.06035	7	87345664	87399794	+	4995	CROT	GO:0005515;GO:0005777;GO:0005782;GO:0005829;GO:0006091;GO:0006629;GO:0006631;GO:0006635;GO:0008458;GO:0009437;GO:0015908;GO:0015936;GO:0016740;GO:0016746;GO:0033540;GO:0043231;GO:0051791	K05940	EC:2.3.1.137	S;I	KOG3718;35IMR;39M86;3BI22;3CT5G;3J4NE;485QF;48Y22;4M868;4N3G6	carnitine O-octanoyltransferase [Source:HGNC Symbol;Acc:HGNC:2366]	54677	Q9UKG9	GO:0006091//generation of precursor metabolites and energy;GO:0006629//lipid metabolic process;GO:0006631//fatty acid metabolic process;GO:0006635//fatty acid beta-oxidation;GO:0009437//carnitine metabolic process;GO:0015908//fatty acid transport;GO:0015936//coenzyme A metabolic process;GO:0033540//fatty acid beta-oxidation using acyl-CoA oxidase;GO:0051791//medium-chain fatty acid metabolic proc…	GO:0005777//peroxisome;GO:0005782//peroxisomal matrix;GO:0005829//cytosol;GO:0043231//intracellular membrane-bounded organelle;	GO:0005515//protein binding;GO:0008458//carnitine O-octanoyltransferase activity;GO:0016740//transferase activity;GO:0016746//acyltransferase activity;	ko04146(Peroxisome)
ENSG00000005471	0.211304	0.239664	0.14122	0.0740341	0.0786556	0.0885083	0.153718	0.275771	0.286837	0.152526	0.131906	0.102439	7	87401696	87480435	-	7728	ABCB4	GO:0000166;GO:0005515;GO:0005524;GO:0005548;GO:0005654;GO:0005737;GO:0005829;GO:0005886;GO:0005887;GO:0005925;GO:0006629;GO:0006869;GO:0015629;GO:0016020;GO:0016021;GO:0016324;GO:0030136;GO:0031410;GO:0032376;GO:0032782;GO:0042626;GO:0042908;GO:0042910;GO:0045121;GO:0045332;GO:0046581;GO:0055085;GO:0055088;GO:0061092;GO:0070062;GO:0090554;GO:0090555;GO:0140326;GO:0140359;GO:1901557;GO:1903413;GO:…	K05659	EC:7.6.2.2	Q;V	KOG0055;3595X;38E88;3B958;3CVKH;3J9UA;483MS;48ZZW;4M8DZ;4N88N	ATP binding cassette subfamily B member 4 [Source:HGNC Symbol;Acc:HGNC:45]	5244	P21439	GO:0006629//lipid metabolic process;GO:0006869//lipid transport;GO:0032376//positive regulation of cholesterol transport;GO:0032782//bile acid secretion;GO:0042908//xenobiotic transport;GO:0045332//phospholipid translocation;GO:0055085//transmembrane transport;GO:0055088//lipid homeostasis;GO:0061092//positive regulation of phospholipid translocation;GO:1901557//response to fenofibrate;GO:1903413…	GO:0005654//nucleoplasm;GO:0005737//cytoplasm;GO:0005829//cytosol;GO:0005886//plasma membrane;GO:0005887//integral component of plasma membrane;GO:0005925//focal adhesion;GO:0015629//actin cytoskeleton;GO:0016020//membrane;GO:0016021//integral component of membrane;GO:0016324//apical plasma membrane;GO:0030136//clathrin-coated vesicle;GO:0031410//cytoplasmic vesicle;GO:0045121//membrane raft;GO:0…	GO:0000166//nucleotide binding;GO:0005515//protein binding;GO:0005524//ATP binding;GO:0005548//phospholipid transporter activity;GO:0042626//ATPase-coupled transmembrane transporter activity;GO:0042910//xenobiotic transmembrane transporter activity;GO:0090554//phosphatidylcholine floppase activity;GO:0090555//phosphatidylethanolamine flippase activity;GO:0140326//ATPase-coupled intramembrane lipi…	ko04976(Bile secretion);ko02010(ABC transporters)
ENSG00000005483	6.54143	6.27332	6.58864	5.00994	7.46654	7.72273	7.6331	6.39491	8.40645	9.63347	8.41666	7.07657	7	104940943	105115019	+	13704	KMT2E	GO:0000785;GO:0000791;GO:0002446;GO:0005515;GO:0005634;GO:0005654;GO:0005694;GO:0005737;GO:0005815;GO:0005856;GO:0005886;GO:0006306;GO:0006325;GO:0006355;GO:0007049;GO:0016020;GO:0016604;GO:0016607;GO:0019899;GO:0030218;GO:0032991;GO:0034967;GO:0035064;GO:0035065;GO:0042119;GO:0045893;GO:0046872;GO:0051726;GO:0070210;GO:1900087;GO:1905437	K09189	EC:2.1.1.354	S;J;K	KOG1844;35GGW;38E5M;3BCJN;3CZU3;3J6HM;482NK;48XNR;4MII1;4N5CT	lysine methyltransferase 2E (inactive) [Source:HGNC Symbol;Acc:HGNC:18541]	55904	Q8IZD2	GO:0002446//neutrophil mediated immunity;GO:0006306//DNA methylation;GO:0006325//chromatin organization;GO:0006355//regulation of transcription, DNA-templated;GO:0007049//cell cycle;GO:0030218//erythrocyte differentiation;GO:0035065//regulation of histone acetylation;GO:0042119//neutrophil activation;GO:0045893//positive regulation of transcription, DNA-templated;GO:0051726//regulation of cell cy…	GO:0000785//chromatin;GO:0000791//euchromatin;GO:0005634//nucleus;GO:0005654//nucleoplasm;GO:0005694//chromosome;GO:0005737//cytoplasm;GO:0005815//microtubule organizing center;GO:0005856//cytoskeleton;GO:0005886//plasma membrane;GO:0016020//membrane;GO:0016604//nuclear body;GO:0016607//nuclear speck;GO:0032991//protein-containing complex;GO:0034967//Set3 complex;GO:0070210//Rpd3L-Expanded comple…	GO:0005515//protein binding;GO:0019899//enzyme binding;GO:0035064//methylated histone binding;GO:0046872//metal ion binding;	ko00310(Lysine degradation)
ENSG00000005486	8.34031	8.2984	9.65012	8.0494	9.57979	10.0947	7.51087	10.4842	8.07453	11.929	11.0468	11.8969	7	75842602	75888926	+	2390	RHBDD2	GO:0000139;GO:0000839;GO:0004252;GO:0005515;GO:0005654;GO:0005794;GO:0016020;GO:0016021;GO:0030176;GO:0030433;GO:0030968;GO:0048471;GO:0051787	K09652	-	S;P	KOG2632;35FAH;38EBE;3BMXR;3D2KC;3JFHN;48A9Q;48Y79;4MHKN;4MYPN	rhomboid domain containing 2 [Source:HGNC Symbol;Acc:HGNC:23082]	57414	Q6NTF9	GO:0030433//ubiquitin-dependent ERAD pathway;GO:0030968//endoplasmic reticulum unfolded protein response;	GO:0000139//Golgi membrane;GO:0000839//Hrd1p ubiquitin ligase ERAD-L complex;GO:0005654//nucleoplasm;GO:0005794//Golgi apparatus;GO:0016020//membrane;GO:0016021//integral component of membrane;GO:0030176//integral component of endoplasmic reticulum membrane;GO:0048471//perinuclear region of cytoplasm;	GO:0004252//serine-type endopeptidase activity;GO:0005515//protein binding;GO:0051787//misfolded protein binding;	-
ENSG00000005513	1.44866	1.2603	1.87181	1.34394	0.543938	0.639895	2.19988	1.60368	2.17321	0.939419	0.889385	0.929792	16	981770	986979	+	4470	SOX8	GO:0000122;GO:0000785;GO:0000978;GO:0000981;GO:0000987;GO:0001649;GO:0001701;GO:0001755;GO:0002009;GO:0003677;GO:0003700;GO:0005634;GO:0005667;GO:0005737;GO:0006355;GO:0006357;GO:0007165;GO:0007283;GO:0007422;GO:0008584;GO:0010628;GO:0010817;GO:0014015;GO:0014032;GO:0033690;GO:0035914;GO:0043066;GO:0043565;GO:0045165;GO:0045444;GO:0045662;GO:0045892;GO:0045893;GO:0045944;GO:0046533;GO:0048469;GO:…	K09270	-	K;B	KOG0527;35A2C;38I0M;3BD79;3CRG1;3J6WF;487M3;492HM;4MD02;4MS4J	SRY-box transcription factor 8 [Source:HGNC Symbol;Acc:HGNC:11203]	30812	P57073	GO:0000122//negative regulation of transcription by RNA polymerase II;GO:0001649//osteoblast differentiation;GO:0001701//in utero embryonic development;GO:0001755//neural crest cell migration;GO:0002009//morphogenesis of an epithelium;GO:0006355//regulation of transcription, DNA-templated;GO:0006357//regulation of transcription by RNA polymerase II;GO:0007165//signal transduction;GO:0007283//sper…	GO:0000785//chromatin;GO:0005634//nucleus;GO:0005667//transcription regulator complex;GO:0005737//cytoplasm;	GO:0000978//RNA polymerase II cis-regulatory region sequence-specific DNA binding;GO:0000981//DNA-binding transcription factor activity, RNA polymerase II-specific;GO:0000987//cis-regulatory region sequence-specific DNA binding;GO:0003677//DNA binding;GO:0003700//DNA-binding transcription factor activity;GO:0043565//sequence-specific DNA binding;GO:0140297//DNA-binding transcription factor bindin…	-
ENSG00000005700	14.0724	12.9756	13.101	11.7869	12.6495	11.589	15.9938	13.088	15.1943	9.16759	10.4463	11.2512	6	82169986	82247754	-	8719	IBTK	GO:0001933;GO:0005515;GO:0005634;GO:0005654;GO:0005737;GO:0016020;GO:0019901;GO:0030292;GO:0051209;GO:0061099	K24810	-	Z;D	KOG0783;35CKP;38BTC;3BDDE;3CS5Z;3J4WM;487YR;492GT;4M7TY;4N5FZ	inhibitor of Bruton tyrosine kinase [Source:HGNC Symbol;Acc:HGNC:17853]	25998	Q9P2D0	GO:0001933//negative regulation of protein phosphorylation;GO:0051209//release of sequestered calcium ion into cytosol;GO:0061099//negative regulation of protein tyrosine kinase activity;	GO:0005634//nucleus;GO:0005654//nucleoplasm;GO:0005737//cytoplasm;GO:0016020//membrane;	GO:0005515//protein binding;GO:0019901//protein kinase binding;GO:0030292//protein tyrosine kinase inhibitor activity;	-
ENSG00000005801	10.4242	10.0625	9.98374	12.3175	8.62187	8.18746	11.7611	10.257	10.9728	8.88245	10.0797	9.84691	11	3339261	3379222	-	11711	ZNF195	GO:0000978;GO:0000981;GO:0003677;GO:0005634;GO:0006355;GO:0006357;GO:0008270;GO:0046872	K09228	-	O;T;C;K	35M72;38BZ9;3BA9A;3CT35;3JAMA;4824W;48YJY;4MMQP;4MUHB	zinc finger protein 195 [Source:HGNC Symbol;Acc:HGNC:12986]	7748	O14628	GO:0006355//regulation of transcription, DNA-templated;GO:0006357//regulation of transcription by RNA polymerase II;	GO:0005634//nucleus;	GO:0000978//RNA polymerase II cis-regulatory region sequence-specific DNA binding;GO:0000981//DNA-binding transcription factor activity, RNA polymerase II-specific;GO:0003677//DNA binding;GO:0008270//zinc ion binding;GO:0046872//metal ion binding;	ko05168(Herpes simplex virus 1 infection)
ENSG00000005810	1.85458	1.8181	1.87184	1.73936	1.58522	1.41209	1.76753	1.69556	1.73274	1.86297	2.21486	1.58514	13	77042474	77327094	-	34127	MYCBP2	GO:0005085;GO:0005515;GO:0005634;GO:0005654;GO:0005737;GO:0005829;GO:0005856;GO:0005886;GO:0007411;GO:0008045;GO:0008270;GO:0008582;GO:0015630;GO:0016020;GO:0016567;GO:0016740;GO:0019222;GO:0021785;GO:0021952;GO:0030424;GO:0031267;GO:0031398;GO:0032880;GO:0032922;GO:0042177;GO:0042802;GO:0042995;GO:0043231;GO:0046872;GO:0048511;GO:0048667;GO:0050790;GO:0050905;GO:0051493;GO:0061630;GO:0110165;GO:…	K10693	EC:2.3.2.33	S;O;T	KOG1428;35BDN;38HTC;3BGA4;3CT3Q;3J6WZ;47ZFN;48W9X;4MF9Z;4N25E	MYC binding protein 2 [Source:HGNC Symbol;Acc:HGNC:23386]	23077	O75592	GO:0007411//axon guidance;GO:0008045//motor neuron axon guidance;GO:0008582//regulation of synaptic assembly at neuromuscular junction;GO:0016567//protein ubiquitination;GO:0019222//regulation of metabolic process;GO:0021785//branchiomotor neuron axon guidance;GO:0021952//central nervous system projection neuron axonogenesis;GO:0031398//positive regulation of protein ubiquitination;GO:0032880//re…	GO:0005634//nucleus;GO:0005654//nucleoplasm;GO:0005737//cytoplasm;GO:0005829//cytosol;GO:0005856//cytoskeleton;GO:0005886//plasma membrane;GO:0015630//microtubule cytoskeleton;GO:0016020//membrane;GO:0030424//axon;GO:0042995//cell projection;GO:0043231//intracellular membrane-bounded organelle;GO:0110165//cellular anatomical entity;	GO:0005085//guanyl-nucleotide exchange factor activity;GO:0005515//protein binding;GO:0008270//zinc ion binding;GO:0016740//transferase activity;GO:0031267//small GTPase binding;GO:0042802//identical protein binding;GO:0046872//metal ion binding;GO:0061630//ubiquitin protein ligase activity;	-
ENSG00000005812	4.91788	4.72236	4.90458	7.20627	9.20118	9.40274	4.04782	4.93755	4.16461	7.32954	6.31705	5.95752	13	76992598	77027195	-	7076	FBXL3	GO:0000086;GO:0000151;GO:0004842;GO:0005515;GO:0005634;GO:0005737;GO:0005829;GO:0016567;GO:0016604;GO:0019005;GO:0031146;GO:0031648;GO:0042752;GO:0043153;GO:0043161;GO:0048511;GO:0051726	K10269	-	S;B	KOG1947;35A9R;38EDD;3BCTS;3CUS5;3J4J9;482BC;48WKP;4MI19;4N4G2	F-box and leucine rich repeat protein 3 [Source:HGNC Symbol;Acc:HGNC:13599]	26224	Q9UKT7	GO:0000086//G2/M transition of mitotic cell cycle;GO:0016567//protein ubiquitination;GO:0031146//SCF-dependent proteasomal ubiquitin-dependent protein catabolic process;GO:0031648//protein destabilization;GO:0042752//regulation of circadian rhythm;GO:0043153//entrainment of circadian clock by photoperiod;GO:0043161//proteasome-mediated ubiquitin-dependent protein catabolic process;GO:0048511//rhy…	GO:0000151//ubiquitin ligase complex;GO:0005634//nucleus;GO:0005737//cytoplasm;GO:0005829//cytosol;GO:0016604//nuclear body;GO:0019005//SCF ubiquitin ligase complex;	GO:0004842//ubiquitin-protein transferase activity;GO:0005515//protein binding;	ko04710(Circadian rhythm)
ENSG00000005844	0.0171256	0.0156472	0.0295038	0.0435018	0.00684701	0	0.00669062	0	0.0198286	0.0522802	0.0465042	0.00668805	16	30472658	30523567	+	9864	ITGAL	GO:0002291;GO:0005178;GO:0005515;GO:0005886;GO:0006909;GO:0006954;GO:0007155;GO:0007157;GO:0007159;GO:0007160;GO:0007165;GO:0007229;GO:0008305;GO:0009897;GO:0009986;GO:0016020;GO:0016021;GO:0030369;GO:0033627;GO:0034687;GO:0035579;GO:0035683;GO:0043113;GO:0044877;GO:0046872;GO:0050839;GO:0070062;GO:0098609	K05718	-	M;W	KOG3637;35DFD;39SNZ;3BCVJ;3CYNU;3JA8B;485VM;48ZZI;4MGV6;4MWZT	integrin subunit alpha L [Source:HGNC Symbol;Acc:HGNC:6148]	3683	P20701;B2RAL6	GO:0002291//T cell activation via T cell receptor contact with antigen bound to MHC molecule on antigen presenting cell;GO:0006909//phagocytosis;GO:0006954//inflammatory response;GO:0007155//cell adhesion;GO:0007157//heterophilic cell-cell adhesion via plasma membrane cell adhesion molecules;GO:0007159//leukocyte cell-cell adhesion;GO:0007160//cell-matrix adhesion;GO:0007165//signal transduction;…	GO:0005886//plasma membrane;GO:0008305//integrin complex;GO:0009897//external side of plasma membrane;GO:0009986//cell surface;GO:0016020//membrane;GO:0016021//integral component of membrane;GO:0034687//integrin alphaL-beta2 complex;GO:0035579//specific granule membrane;GO:0070062//extracellular exosome;	GO:0005178//integrin binding;GO:0005515//protein binding;GO:0030369//ICAM-3 receptor activity;GO:0044877//protein-containing complex binding;GO:0046872//metal ion binding;GO:0050839//cell adhesion molecule binding;	ko05416(Viral myocarditis);ko05323(Rheumatoid arthritis);ko05169(Epstein-Barr virus infection);ko05166(Human T-cell leukemia virus 1 infection);ko05150(Staphylococcus aureus infection);ko05144(Malaria);ko04810(Regulation of actin cytoskeleton);ko04670(Leukocyte transendothelial migration);ko04650(Natural killer cell mediated cytotoxicity);ko04613(Neutrophil extracellular trap formation);ko04514(C…
ENSG00000005882	0.442567	0.465486	0.505345	1.08498	1.12339	1.46616	0.639335	0.578404	0.619669	2.18143	2.04955	1.5917	17	50094737	50112152	+	5471	PDK2	GO:0000166;GO:0004672;GO:0004740;GO:0005515;GO:0005524;GO:0005654;GO:0005739;GO:0005759;GO:0005829;GO:0005967;GO:0005975;GO:0006006;GO:0006111;GO:0006468;GO:0006885;GO:0008286;GO:0010510;GO:0010565;GO:0010906;GO:0016301;GO:0016310;GO:0016740;GO:0031670;GO:0034614;GO:0042593;GO:0042803;GO:0050848;GO:0072332	K00898	EC:2.7.11.2	T	KOG0787;35KPS;38BK5;3BCJ1;3CVKG;3JANU;47YTK;48ZCT;4M8Y2;4N5ET	pyruvate dehydrogenase kinase 2 [Source:HGNC Symbol;Acc:HGNC:8810]	5164	Q15119	GO:0005975//carbohydrate metabolic process;GO:0006006//glucose metabolic process;GO:0006111//regulation of gluconeogenesis;GO:0006468//protein phosphorylation;GO:0006885//regulation of pH;GO:0008286//insulin receptor signaling pathway;GO:0010510//regulation of acetyl-CoA biosynthetic process from pyruvate;GO:0010565//regulation of cellular ketone metabolic process;GO:0010906//regulation of glucos…	GO:0005654//nucleoplasm;GO:0005739//mitochondrion;GO:0005759//mitochondrial matrix;GO:0005829//cytosol;GO:0005967//mitochondrial pyruvate dehydrogenase complex;	GO:0000166//nucleotide binding;GO:0004672//protein kinase activity;GO:0004740//pyruvate dehydrogenase (acetyl-transferring) kinase activity;GO:0005515//protein binding;GO:0005524//ATP binding;GO:0016301//kinase activity;GO:0016740//transferase activity;GO:0042803//protein homodimerization activity;	ko05415(Diabetic cardiomyopathy)
ENSG00000005884	0.764036	0.724323	0.912981	6.16525	2.88015	2.81661	0.821418	0.224009	1.13073	0.909416	1.68474	1.07013	17	50055968	50090481	+	9802	ITGA3	GO:0001764;GO:0001968;GO:0002020;GO:0005178;GO:0005515;GO:0005518;GO:0005886;GO:0005925;GO:0007155;GO:0007160;GO:0007229;GO:0007266;GO:0007507;GO:0007613;GO:0008305;GO:0009410;GO:0009897;GO:0009986;GO:0010628;GO:0010634;GO:0010811;GO:0010976;GO:0016020;GO:0016021;GO:0016323;GO:0017015;GO:0019904;GO:0030111;GO:0030324;GO:0030426;GO:0030510;GO:0031345;GO:0031527;GO:0033627;GO:0034667;GO:0034698;GO:…	K06482	-	M;W	KOG3637;359MF;38CFX;3B96W;3CVH7;3JCGB;48089;48YCR;4M8NZ;4N3VJ	integrin subunit alpha 3 [Source:HGNC Symbol;Acc:HGNC:6139]	3675	P26006;A0A140VJM0	GO:0001764//neuron migration;GO:0007155//cell adhesion;GO:0007160//cell-matrix adhesion;GO:0007229//integrin-mediated signaling pathway;GO:0007266//Rho protein signal transduction;GO:0007507//heart development;GO:0007613//memory;GO:0009410//response to xenobiotic stimulus;GO:0010628//positive regulation of gene expression;GO:0010634//positive regulation of epithelial cell migration;GO:0010811//po…	GO:0005886//plasma membrane;GO:0005925//focal adhesion;GO:0008305//integrin complex;GO:0009897//external side of plasma membrane;GO:0009986//cell surface;GO:0016020//membrane;GO:0016021//integral component of membrane;GO:0016323//basolateral plasma membrane;GO:0030426//growth cone;GO:0031527//filopodium membrane;GO:0034667//integrin alpha3-beta1 complex;GO:0042995//cell projection;GO:0043235//rec…	GO:0001968//fibronectin binding;GO:0002020//protease binding;GO:0005178//integrin binding;GO:0005515//protein binding;GO:0005518//collagen binding;GO:0019904//protein domain specific binding;GO:0043236//laminin binding;GO:0044877//protein-containing complex binding;GO:0046872//metal ion binding;GO:0046982//protein heterodimerization activity;	ko05414(Dilated cardiomyopathy);ko05412(Arrhythmogenic right ventricular cardiomyopathy);ko05410(Hypertrophic cardiomyopathy);ko05222(Small cell lung cancer);ko05200(Pathways in cancer);ko05165(Human papillomavirus infection);ko04810(Regulation of actin cytoskeleton);ko04640(Hematopoietic cell lineage);ko04512(ECM-receptor interaction);ko04510(Focal adhesion);ko04151(PI3K-Akt signaling pathway)
ENSG00000005889	7.05341	7.13052	6.95602	10.9052	10.3584	10.7064	7.51468	7.56787	7.09174	9.87216	9.67823	7.30739	X	24149173	24216255	+	9037	ZFX	GO:0000785;GO:0000978;GO:0001228;GO:0003677;GO:0005634;GO:0005654;GO:0005694;GO:0005730;GO:0006355;GO:0006357;GO:0043035;GO:0045944;GO:0046872	-	-	K	35DHZ;38HDY;3BGJD;3CS8U;3JEJ5;480K0;48WZT;4MA8U;4MV9B	zinc finger protein X-linked [Source:HGNC Symbol;Acc:HGNC:12869]	7543	P17010;A0A024RC04;Q59EB9	GO:0006355//regulation of transcription, DNA-templated;GO:0006357//regulation of transcription by RNA polymerase II;GO:0045944//positive regulation of transcription by RNA polymerase II;	GO:0000785//chromatin;GO:0005634//nucleus;GO:0005654//nucleoplasm;GO:0005694//chromosome;GO:0005730//nucleolus;	GO:0000978//RNA polymerase II cis-regulatory region sequence-specific DNA binding;GO:0001228//DNA-binding transcription activator activity, RNA polymerase II-specific;GO:0003677//DNA binding;GO:0043035//chromatin insulator sequence binding;GO:0046872//metal ion binding;	-
ENSG00000005893	15.1071	16.0925	14.7076	16.2061	18.3211	18.0315	13.2287	13.824	13.3596	12.6126	12.9535	12.1573	X	120426148	120469365	-	9404	LAMP2	GO:0000421;GO:0005515;GO:0005615;GO:0005764;GO:0005765;GO:0005768;GO:0005770;GO:0005886;GO:0006605;GO:0006914;GO:0009267;GO:0010008;GO:0016020;GO:0016021;GO:0017038;GO:0019899;GO:0019904;GO:0030670;GO:0031088;GO:0031410;GO:0031647;GO:0031902;GO:0035577;GO:0043202;GO:0043231;GO:0044754;GO:0046716;GO:0050821;GO:0061684;GO:0061740;GO:0070062;GO:0072594;GO:0097352;GO:0097637;GO:0098857;GO:0101003;GO:…	K06528	-	S;J	KOG4818;35KNY;39UMY;3BCUA;3CW9S;3J7WG;48AIR;48WVU;4M8DH;4MXIK	lysosomal associated membrane protein 2 [Source:HGNC Symbol;Acc:HGNC:6501]	3920	P13473	GO:0006605//protein targeting;GO:0006914//autophagy;GO:0009267//cellular response to starvation;GO:0017038//protein import;GO:0031647//regulation of protein stability;GO:0046716//muscle cell cellular homeostasis;GO:0050821//protein stabilization;GO:0061684//chaperone-mediated autophagy;GO:0061740//protein targeting to lysosome involved in chaperone-mediated autophagy;GO:0072594//establishment of …	GO:0000421//autophagosome membrane;GO:0005615//extracellular space;GO:0005764//lysosome;GO:0005765//lysosomal membrane;GO:0005768//endosome;GO:0005770//late endosome;GO:0005886//plasma membrane;GO:0010008//endosome membrane;GO:0016020//membrane;GO:0016021//integral component of membrane;GO:0030670//phagocytic vesicle membrane;GO:0031088//platelet dense granule membrane;GO:0031410//cytoplasmic ves…	GO:0005515//protein binding;GO:0019899//enzyme binding;GO:0019904//protein domain specific binding;	ko05152(Tuberculosis);ko04145(Phagosome);ko04142(Lysosome);ko04140(Autophagy - animal)
ENSG00000005961	0.593245	0.365872	0.485469	0.0376735	0.106734	0.0982669	0.463538	0.464935	0.80136	0.336335	0.232693	0.486528	17	44372180	44389649	-	5695	ITGA2B	GO:0001525;GO:0005178;GO:0005515;GO:0005886;GO:0005925;GO:0007155;GO:0007160;GO:0007229;GO:0008305;GO:0009897;GO:0009986;GO:0016020;GO:0016021;GO:0031092;GO:0033627;GO:0042802;GO:0046872;GO:0050840;GO:0060090;GO:0070062;GO:0072562;GO:0098609	K06476	-	M;W	KOG3637;35M6B;38BVZ;3BKKV;3CXCI;3J5KK;485D4;48ZXG;4MHIT;4N0EP	integrin subunit alpha 2b [Source:HGNC Symbol;Acc:HGNC:6138]	3674	P08514	GO:0001525//angiogenesis;GO:0007155//cell adhesion;GO:0007160//cell-matrix adhesion;GO:0007229//integrin-mediated signaling pathway;GO:0033627//cell adhesion mediated by integrin;GO:0098609//cell-cell adhesion;	GO:0005886//plasma membrane;GO:0005925//focal adhesion;GO:0008305//integrin complex;GO:0009897//external side of plasma membrane;GO:0009986//cell surface;GO:0016020//membrane;GO:0016021//integral component of membrane;GO:0031092//platelet alpha granule membrane;GO:0070062//extracellular exosome;GO:0072562//blood microparticle;	GO:0005178//integrin binding;GO:0005515//protein binding;GO:0042802//identical protein binding;GO:0046872//metal ion binding;GO:0050840//extracellular matrix binding;GO:0060090//molecular adaptor activity;	ko05418(Fluid shear stress and atherosclerosis);ko05414(Dilated cardiomyopathy);ko05412(Arrhythmogenic right ventricular cardiomyopathy);ko05410(Hypertrophic cardiomyopathy);ko05222(Small cell lung cancer);ko05200(Pathways in cancer);ko05165(Human papillomavirus infection);ko04810(Regulation of actin cytoskeleton);ko04640(Hematopoietic cell lineage);ko04613(Neutrophil extracellular trap formation…
ENSG00000005981	0	0	0	0	0	0	0.0143283	0	0	0	0.0110657	0	7	95478444	95540233	+	4606	ASB4	GO:0004842;GO:0005515;GO:0005829;GO:0016567;GO:0019899;GO:0031462;GO:0031466;GO:0031625;GO:0035556;GO:0051865;GO:0061630;GO:2001214	K10326	-	S;I	KOG0504;35BXC;39JZ5;3BD6X;3CX5I;3JDVP;484KD;4909A;4MARC;4N0IN	ankyrin repeat and SOCS box containing 4 [Source:HGNC Symbol;Acc:HGNC:16009]	51666	Q9Y574	GO:0016567//protein ubiquitination;GO:0035556//intracellular signal transduction;GO:0051865//protein autoubiquitination;GO:2001214//positive regulation of vasculogenesis;	GO:0005829//cytosol;GO:0031462//Cul2-RING ubiquitin ligase complex;GO:0031466//Cul5-RING ubiquitin ligase complex;	GO:0004842//ubiquitin-protein transferase activity;GO:0005515//protein binding;GO:0019899//enzyme binding;GO:0031625//ubiquitin protein ligase binding;GO:0061630//ubiquitin protein ligase activity;	-
ENSG00000006007	10.0561	9.19383	10.6069	11.3547	10.8155	10.3257	10.7488	10.0034	10.9007	12.2672	12.5041	12.3677	16	19501693	19522123	-	4390	GDE1	GO:0004622;GO:0005515;GO:0005886;GO:0006580;GO:0006629;GO:0006644;GO:0008081;GO:0008889;GO:0016020;GO:0016021;GO:0016787;GO:0030659;GO:0031410;GO:0046475;GO:0046872;GO:0047395;GO:0070291	K19179	EC:3.1.4.44	C	KOG2258;35K58;38CP3;3BF2P;3CTQT;3J8HX;48877;490HH;4M6E8;4N5SS	glycerophosphodiester phosphodiesterase 1 [Source:HGNC Symbol;Acc:HGNC:29644]	51573	Q9NZC3	GO:0006580//ethanolamine metabolic process;GO:0006629//lipid metabolic process;GO:0006644//phospholipid metabolic process;GO:0046475//glycerophospholipid catabolic process;GO:0070291//N-acylethanolamine metabolic process;	GO:0005886//plasma membrane;GO:0016020//membrane;GO:0016021//integral component of membrane;GO:0030659//cytoplasmic vesicle membrane;GO:0031410//cytoplasmic vesicle;	GO:0004622//lysophospholipase activity;GO:0005515//protein binding;GO:0008081//phosphoric diester hydrolase activity;GO:0008889//glycerophosphodiester phosphodiesterase activity;GO:0016787//hydrolase activity;GO:0046872//metal ion binding;GO:0047395//glycerophosphoinositol glycerophosphodiesterase activity;	-
ENSG00000006015	1.33631	1.282	1.51081	2.24883	2.76487	2.54553	1.58579	1.37935	1.27646	2.18541	2.75179	2.01572	19	18588685	18592337	+	3371	REX1BD	GO:0005515	-	-	S	2S01K;35U3Z;3A2H3;3BPNB;3D2RS;3JN7Y;48D90;4992Y;4MIE6;4MU9P	required for excision 1-B domain containing [Source:HGNC Symbol;Acc:HGNC:26098]	55049	Q96EN9	-	-	GO:0005515//protein binding;	-
ENSG00000006016	6.09206	6.63257	5.83621	1.1811	0.523558	0.377236	9.69813	6.79109	9.55862	3.64999	2.25038	1.35633	19	18572220	18607741	-	2967	CRLF1	GO:0001657;GO:0004896;GO:0005125;GO:0005127;GO:0005515;GO:0005576;GO:0005615;GO:0005829;GO:0008284;GO:0009897;GO:0019221;GO:0019955;GO:0042531;GO:0043235;GO:0043524;GO:0097058;GO:2000672	K24481	-	O;T	KOG3656;35DVJ;38CJV;3BIRK;3CYU2;3J6FF;488JR;490KA;4MIHD;4N296	cytokine receptor like factor 1 [Source:HGNC Symbol;Acc:HGNC:2364]	9244	O75462	GO:0001657//ureteric bud development;GO:0008284//positive regulation of cell population proliferation;GO:0019221//cytokine-mediated signaling pathway;GO:0042531//positive regulation of tyrosine phosphorylation of STAT protein;GO:0043524//negative regulation of neuron apoptotic process;GO:2000672//negative regulation of motor neuron apoptotic process;	GO:0005576//extracellular region;GO:0005615//extracellular space;GO:0005829//cytosol;GO:0009897//external side of plasma membrane;GO:0043235//receptor complex;GO:0097058//CRLF-CLCF1 complex;	GO:0004896//cytokine receptor activity;GO:0005125//cytokine activity;GO:0005127//ciliary neurotrophic factor receptor binding;GO:0005515//protein binding;GO:0019955//cytokine binding;	-
ENSG00000006025	0.891072	0.751522	0.885654	1.08821	0.883802	0.756922	1.21509	0.560118	1.20036	0.997665	0.93065	0.853246	17	47807372	47821834	-	6572	OSBPL7	GO:0005515;GO:0005654;GO:0005737;GO:0005776;GO:0005783;GO:0005789;GO:0005829;GO:0005886;GO:0006699;GO:0006869;GO:0008289;GO:0010506;GO:0015248;GO:0015485;GO:0015918;GO:0016020;GO:0032934;GO:0043231;GO:0071397;GO:0097038;GO:1901800	K20463	-	O;T;I	KOG1737;35DF0;38D4N;3BNXA;3CUCT;3J1WY;48AEA;48Z6A;4MBJJ;4MUG9	oxysterol binding protein like 7 [Source:HGNC Symbol;Acc:HGNC:16387]	114881	Q9BZF2;Q8WXP9	GO:0006699//bile acid biosynthetic process;GO:0006869//lipid transport;GO:0010506//regulation of autophagy;GO:0015918//sterol transport;GO:0071397//cellular response to cholesterol;GO:1901800//positive regulation of proteasomal protein catabolic process;	GO:0005654//nucleoplasm;GO:0005737//cytoplasm;GO:0005776//autophagosome;GO:0005783//endoplasmic reticulum;GO:0005789//endoplasmic reticulum membrane;GO:0005829//cytosol;GO:0005886//plasma membrane;GO:0016020//membrane;GO:0043231//intracellular membrane-bounded organelle;GO:0097038//perinuclear endoplasmic reticulum;	GO:0005515//protein binding;GO:0008289//lipid binding;GO:0015248//sterol transporter activity;GO:0015485//cholesterol binding;GO:0032934//sterol binding;	-
ENSG00000006042	12.8098	12.6463	13.0448	15.4423	29.2708	30.7489	12.418	16.3724	12.6697	17.9524	19.79	14.0921	17	32927910	32945106	+	5187	TMEM98	GO:0005515;GO:0005576;GO:0005615;GO:0005783;GO:0005789;GO:0005886;GO:0010955;GO:0016020;GO:0016021;GO:0031642;GO:0045063;GO:0048715;GO:0070062;GO:1900181	K25292	-	S	2QT8U;35NGW;392J2;3BH9U;3CSGC;3J39G;486EY;492ZF;4MFQD;4N0IR	transmembrane protein 98 [Source:HGNC Symbol;Acc:HGNC:24529]	26022	Q9Y2Y6	GO:0010955//negative regulation of protein processing;GO:0031642//negative regulation of myelination;GO:0045063//T-helper 1 cell differentiation;GO:0048715//negative regulation of oligodendrocyte differentiation;GO:1900181//negative regulation of protein localization to nucleus;	GO:0005576//extracellular region;GO:0005615//extracellular space;GO:0005783//endoplasmic reticulum;GO:0005789//endoplasmic reticulum membrane;GO:0005886//plasma membrane;GO:0016020//membrane;GO:0016021//integral component of membrane;GO:0070062//extracellular exosome;	GO:0005515//protein binding;	-
ENSG00000006047	1.69012	1.61643	2.13666	0.293419	0.116673	0.120844	2.09489	1.53398	2.19621	0.57269	0.495268	1.5955	17	7288263	7294639	-	4631	YBX2	GO:0003676;GO:0003677;GO:0003723;GO:0005634;GO:0005737;GO:0006366;GO:0007283;GO:0009386;GO:0010468;GO:0048599;GO:0120162	K09277	-	J;K	KOG3070;35NHH;38WUV;3BRDB;3CU14;3J2GU;47ZA7;48V1E;4MBIJ;4MY5W	Y-box binding protein 2 [Source:HGNC Symbol;Acc:HGNC:17948]	51087	Q9Y2T7;A0A384MDP4	GO:0006366//transcription by RNA polymerase II;GO:0007283//spermatogenesis;GO:0009386//translational attenuation;GO:0010468//regulation of gene expression;GO:0048599//oocyte development;GO:0120162//positive regulation of cold-induced thermogenesis;	GO:0005634//nucleus;GO:0005737//cytoplasm;	GO:0003676//nucleic acid binding;GO:0003677//DNA binding;GO:0003723//RNA binding;	-
ENSG00000006059	0	0	0	0	0	0	0	0	0	0	0	0	17	41346092	41350828	-	1303	KRT33A	GO:0005198;GO:0005615;GO:0005829;GO:0005856;GO:0005882;GO:0030855;GO:0045109	K07604	-	S;Z	2SNBF;35GYF;39XDU;3BFSJ;3D0XP;3J4CT;48855;496GV;4MHTH;4N5S4	keratin 33A [Source:HGNC Symbol;Acc:HGNC:6450]	3883	O76009	GO:0030855//epithelial cell differentiation;GO:0045109//intermediate filament organization;	GO:0005615//extracellular space;GO:0005829//cytosol;GO:0005856//cytoskeleton;GO:0005882//intermediate filament;	GO:0005198//structural molecule activity;	ko05150(Staphylococcus aureus infection);ko04915(Estrogen signaling pathway)
ENSG00000006062	0.506661	0.585461	0.911381	1.77909	0.738782	0.767939	0.302735	0.763391	0.356579	1.42973	1.45676	1.129	17	45263119	45317029	-	5668	MAP3K14	GO:0000165;GO:0000166;GO:0001650;GO:0004672;GO:0004674;GO:0004704;GO:0004709;GO:0005515;GO:0005524;GO:0005654;GO:0005737;GO:0005829;GO:0006468;GO:0006955;GO:0007249;GO:0016301;GO:0016310;GO:0016740;GO:0038061;GO:0043123;GO:0043231;GO:0051607;GO:0071260;GO:0106310	K04466	EC:2.7.11.25	S;T	KOG0198;35HVE;38GYZ;3BGG8;3CTXC;3J3ZW;481U8;49712;4MFYC;4N1Q0	mitogen-activated protein kinase kinase kinase 14 [Source:HGNC Symbol;Acc:HGNC:6853]	9020	Q99558;Q68D39	GO:0000165//MAPK cascade;GO:0006468//protein phosphorylation;GO:0006955//immune response;GO:0007249//I-kappaB kinase/NF-kappaB signaling;GO:0016310//phosphorylation;GO:0038061//NIK/NF-kappaB signaling;GO:0043123//positive regulation of I-kappaB kinase/NF-kappaB signaling;GO:0051607//defense response to virus;GO:0071260//cellular response to mechanical stimulus;	GO:0001650//fibrillar center;GO:0005654//nucleoplasm;GO:0005737//cytoplasm;GO:0005829//cytosol;GO:0043231//intracellular membrane-bounded organelle;	GO:0000166//nucleotide binding;GO:0004672//protein kinase activity;GO:0004674//protein serine/threonine kinase activity;GO:0004704//NF-kappaB-inducing kinase activity;GO:0004709//MAP kinase kinase kinase activity;GO:0005515//protein binding;GO:0005524//ATP binding;GO:0016301//kinase activity;GO:0016740//transferase activity;GO:0106310//protein serine kinase activity;	ko05208(Chemical carcinogenesis - reactive oxygen species);ko05169(Epstein-Barr virus infection);ko05166(Human T-cell leukemia virus 1 infection);ko05120(Epithelial cell signaling in Helicobacter pylori infection);ko04936(Alcoholic liver disease);ko04672(Intestinal immune network for IgA production);ko04668(TNF signaling pathway);ko04660(T cell receptor signaling pathway);ko04625(C-type lectin re…
ENSG00000006071	0.00619823	0	0	0.00262409	0	0	0	0.00947833	0.00717653	0.0135155	0.00374027	0.00484119	11	17392498	17476894	-	27254	ABCC8	GO:0000166;GO:0001678;GO:0005267;GO:0005524;GO:0005739;GO:0005886;GO:0006813;GO:0007565;GO:0007613;GO:0008281;GO:0008282;GO:0008542;GO:0009268;GO:0009410;GO:0010043;GO:0010989;GO:0015272;GO:0016020;GO:0016021;GO:0016525;GO:0019829;GO:0030672;GO:0031004;GO:0032496;GO:0032760;GO:0032868;GO:0042383;GO:0042626;GO:0043268;GO:0044325;GO:0046676;GO:0050768;GO:0055085;GO:0060253;GO:0061045;GO:0061855;GO:…	K05032	-	Q;V	KOG0054;35B9Q;38CH6;3BA19;3CSDY;3J61H;483KR;48YJD;4MFRZ;4N3AH	ATP binding cassette subfamily C member 8 [Source:HGNC Symbol;Acc:HGNC:59]	6833	Q09428	GO:0001678//cellular glucose homeostasis;GO:0006813//potassium ion transport;GO:0007565//female pregnancy;GO:0007613//memory;GO:0008542//visual learning;GO:0009268//response to pH;GO:0009410//response to xenobiotic stimulus;GO:0010043//response to zinc ion;GO:0010989//negative regulation of low-density lipoprotein particle clearance;GO:0016525//negative regulation of angiogenesis;GO:0032496//resp…	GO:0005739//mitochondrion;GO:0005886//plasma membrane;GO:0008282//inward rectifying potassium channel;GO:0016020//membrane;GO:0016021//integral component of membrane;GO:0030672//synaptic vesicle membrane;GO:0031004//potassium ion-transporting ATPase complex;GO:0042383//sarcolemma;	GO:0000166//nucleotide binding;GO:0005267//potassium channel activity;GO:0005524//ATP binding;GO:0008281//sulfonylurea receptor activity;GO:0015272//ATP-activated inward rectifier potassium channel activity;GO:0019829//ATPase-coupled cation transmembrane transporter activity;GO:0042626//ATPase-coupled transmembrane transporter activity;GO:0044325//transmembrane transporter binding;GO:0140359//ABC…	ko04930(Type II diabetes mellitus);ko04911(Insulin secretion);ko02010(ABC transporters)
ENSG00000006116	0	0	0.0379533	0	0	0	0	0	0	0.03843	0.0265877	0.103241	16	24256335	24362412	+	1917	CACNG3	GO:0005244;GO:0005245;GO:0005262;GO:0005886;GO:0005891;GO:0006605;GO:0006811;GO:0006816;GO:0008104;GO:0016020;GO:0016021;GO:0016247;GO:0019226;GO:0030165;GO:0030425;GO:0030666;GO:0032281;GO:0034765;GO:0035255;GO:0036477;GO:0051968;GO:0060076;GO:0070588;GO:0098685;GO:0098839;GO:0098943;GO:0098970;GO:0098978;GO:0099061;GO:0099590;GO:0099645;GO:2000311;GO:2000969	K04868	-	C;P	2QVF5;35P35;38G9J;3BDBG;3D1N8;3J2J6;48BP8;493W1;4MBTN;4MS38	calcium voltage-gated channel auxiliary subunit gamma 3 [Source:HGNC Symbol;Acc:HGNC:1407]	10368	O60359	GO:0006605//protein targeting;GO:0006811//ion transport;GO:0006816//calcium ion transport;GO:0008104//protein localization;GO:0019226//transmission of nerve impulse;GO:0034765//regulation of ion transmembrane transport;GO:0051968//positive regulation of synaptic transmission, glutamatergic;GO:0070588//calcium ion transmembrane transport;GO:0098943//neurotransmitter receptor transport, postsynapti…	GO:0005886//plasma membrane;GO:0005891//voltage-gated calcium channel complex;GO:0016020//membrane;GO:0016021//integral component of membrane;GO:0030425//dendrite;GO:0030666//endocytic vesicle membrane;GO:0032281//AMPA glutamate receptor complex;GO:0036477//somatodendritic compartment;GO:0060076//excitatory synapse;GO:0098685//Schaffer collateral - CA1 synapse;GO:0098839//postsynaptic density mem…	GO:0005244//voltage-gated ion channel activity;GO:0005245//voltage-gated calcium channel activity;GO:0005262//calcium channel activity;GO:0016247//channel regulator activity;GO:0030165//PDZ domain binding;GO:0035255//ionotropic glutamate receptor binding;	ko05414(Dilated cardiomyopathy);ko05412(Arrhythmogenic right ventricular cardiomyopathy);ko05410(Hypertrophic cardiomyopathy);ko04921(Oxytocin signaling pathway);ko04261(Adrenergic signaling in cardiomyocytes);ko04260(Cardiac muscle contraction);ko04010(MAPK signaling pathway)
ENSG00000006118	5.15558	4.49834	5.16117	4.10972	6.63876	6.73615	5.43467	5.63771	5.64665	9.1151	7.60255	7.30088	11	60924460	60937159	+	7274	TMEM132A	GO:0000139;GO:0003674;GO:0005783;GO:0005788;GO:0005789;GO:0005794;GO:0008150;GO:0016020;GO:0016021;GO:0070062	K17599	-	S;O;J;I	KOG4789;35E5D;38H28;3B9Z0;3CS00;3J402;486YF;493I5;4M92E;4N39K	transmembrane protein 132A [Source:HGNC Symbol;Acc:HGNC:31092]	54972	Q24JP5	GO:0008150//biological_process;	GO:0000139//Golgi membrane;GO:0005783//endoplasmic reticulum;GO:0005788//endoplasmic reticulum lumen;GO:0005789//endoplasmic reticulum membrane;GO:0005794//Golgi apparatus;GO:0016020//membrane;GO:0016021//integral component of membrane;GO:0070062//extracellular exosome;	GO:0003674//molecular_function;	-
ENSG00000006125	68.7115	69.5574	71.0504	63.3958	62.601	61.7306	60.9624	65.3633	64.1829	63.713	62.0406	72.2109	17	35578046	35726413	+	7591	AP2B1	GO:0001822;GO:0003279;GO:0003281;GO:0005048;GO:0005515;GO:0005829;GO:0005886;GO:0005905;GO:0006886;GO:0006897;GO:0007507;GO:0009898;GO:0012505;GO:0015031;GO:0016020;GO:0016192;GO:0030117;GO:0030118;GO:0030119;GO:0030122;GO:0030131;GO:0030276;GO:0030666;GO:0030669;GO:0031090;GO:0031410;GO:0035615;GO:0035904;GO:0036020;GO:0045334;GO:0060976;GO:0072583;GO:0098794;GO:0098884;GO:0098978;GO:0099590	K11825	-	U	KOG1061;35ABS;38BHY;3BD5B;3CUTQ;3JA7A;483PJ;48Z4N;4MCPP;4MW51	adaptor related protein complex 2 subunit beta 1 [Source:HGNC Symbol;Acc:HGNC:563]	163	P63010	GO:0001822//kidney development;GO:0003279//cardiac septum development;GO:0003281//ventricular septum development;GO:0006886//intracellular protein transport;GO:0006897//endocytosis;GO:0007507//heart development;GO:0015031//protein transport;GO:0016192//vesicle-mediated transport;GO:0035904//aorta development;GO:0060976//coronary vasculature development;GO:0072583//clathrin-dependent endocytosis;G…	GO:0005829//cytosol;GO:0005886//plasma membrane;GO:0005905//clathrin-coated pit;GO:0009898//cytoplasmic side of plasma membrane;GO:0012505//endomembrane system;GO:0016020//membrane;GO:0030117//membrane coat;GO:0030118//clathrin coat;GO:0030119//AP-type membrane coat adaptor complex;GO:0030122//AP-2 adaptor complex;GO:0030131//clathrin adaptor complex;GO:0030666//endocytic vesicle membrane;GO:0030…	GO:0005048//signal sequence binding;GO:0005515//protein binding;GO:0030276//clathrin binding;GO:0035615//clathrin adaptor activity;	ko05016(Huntington disease);ko04961(Endocrine and other factor-regulated calcium reabsorption);ko04721(Synaptic vesicle cycle);ko04144(Endocytosis)
ENSG00000006128	19.0108	20.2847	21.8864	5.84835	0.197252	0.145283	7.78694	16.5978	7.57832	1.89339	0.327485	2.96715	7	97732084	97740472	+	1712	TAC1	GO:0005576;GO:0005615;GO:0006954;GO:0007204;GO:0007217;GO:0007218;GO:0007267;GO:0007268;GO:0007320;GO:0009582;GO:0019233;GO:0030424;GO:0031835;GO:0043025;GO:0045202;GO:0048265;GO:1990090	K05239	-	S;T	2S1KJ;35PR1;3A2VN;3BQHD;3D7BU;3JGE5;48E09;49AX9;4MJ39;4N6QX	tachykinin precursor 1 [Source:HGNC Symbol;Acc:HGNC:11517]	6863	P20366	GO:0006954//inflammatory response;GO:0007204//positive regulation of cytosolic calcium ion concentration;GO:0007217//tachykinin receptor signaling pathway;GO:0007218//neuropeptide signaling pathway;GO:0007267//cell-cell signaling;GO:0007268//chemical synaptic transmission;GO:0007320//insemination;GO:0009582//detection of abiotic stimulus;GO:0019233//sensory perception of pain;GO:0048265//response…	GO:0005576//extracellular region;GO:0005615//extracellular space;GO:0030424//axon;GO:0043025//neuronal cell body;GO:0045202//synapse;	GO:0031835//substance P receptor binding;	ko04080(Neuroactive ligand-receptor interaction)
ENSG00000006194	1.2328	1.0868	1.40347	0.95638	1.00709	0.831534	0.968466	1.29161	1.12647	0.976458	0.940959	1.04617	16	3283283	3301401	+	8450	ZNF263	GO:0000122;GO:0000976;GO:0000978;GO:0000981;GO:0001227;GO:0003677;GO:0003700;GO:0005515;GO:0005634;GO:0006355;GO:0006357;GO:0043565;GO:0045944;GO:0046872;GO:1990837	K09229	-	K	35D23;39ZDF;3BK88;3CRBN;3JA8Q;48253;495DX;4MBXP;4MVR4	zinc finger protein 263 [Source:HGNC Symbol;Acc:HGNC:13056]	10127	O14978	GO:0000122//negative regulation of transcription by RNA polymerase II;GO:0006355//regulation of transcription, DNA-templated;GO:0006357//regulation of transcription by RNA polymerase II;GO:0045944//positive regulation of transcription by RNA polymerase II;	GO:0005634//nucleus;	GO:0000976//transcription cis-regulatory region binding;GO:0000978//RNA polymerase II cis-regulatory region sequence-specific DNA binding;GO:0000981//DNA-binding transcription factor activity, RNA polymerase II-specific;GO:0001227//DNA-binding transcription repressor activity, RNA polymerase II-specific;GO:0003677//DNA binding;GO:0003700//DNA-binding transcription factor activity;GO:0005515//prot…	-
ENSG00000006210	0.0283434	0.0776899	0.0366224	0.323986	0.0906563	0.125197	0.055366	0.032507	0.032817	0.432627	0.222346	0.409551	16	57372477	57385044	+	5960	CX3CL1	GO:0001774;GO:0001954;GO:0002052;GO:0002523;GO:0002548;GO:0002931;GO:0005102;GO:0005125;GO:0005178;GO:0005515;GO:0005576;GO:0005615;GO:0005886;GO:0006935;GO:0006952;GO:0006954;GO:0006955;GO:0007155;GO:0007186;GO:0007267;GO:0007568;GO:0008009;GO:0008284;GO:0009986;GO:0010812;GO:0010976;GO:0016020;GO:0016021;GO:0016322;GO:0019221;GO:0030336;GO:0030593;GO:0030595;GO:0031664;GO:0031737;GO:0032233;GO:…	K05508	-	S;T	2SNIE;35NS0;39YXR;3BKDS;3CSPD;3J2U5;48BYT;49721;4MFI9;4MW08	C-X3-C motif chemokine ligand 1 [Source:HGNC Symbol;Acc:HGNC:10647]	6376	P78423;A0N0N7	GO:0001774//microglial cell activation;GO:0001954//positive regulation of cell-matrix adhesion;GO:0002052//positive regulation of neuroblast proliferation;GO:0002523//leukocyte migration involved in inflammatory response;GO:0002548//monocyte chemotaxis;GO:0002931//response to ischemia;GO:0006935//chemotaxis;GO:0006952//defense response;GO:0006954//inflammatory response;GO:0006955//immune response…	GO:0005576//extracellular region;GO:0005615//extracellular space;GO:0005886//plasma membrane;GO:0009986//cell surface;GO:0016020//membrane;GO:0016021//integral component of membrane;GO:0042995//cell projection;GO:0043005//neuron projection;GO:0043025//neuronal cell body;GO:0044297//cell body;GO:0048471//perinuclear region of cytoplasm;	GO:0005102//signaling receptor binding;GO:0005125//cytokine activity;GO:0005178//integrin binding;GO:0005515//protein binding;GO:0008009//chemokine activity;GO:0031737//CX3C chemokine receptor binding;GO:0042056//chemoattractant activity;GO:0045237//CXCR1 chemokine receptor binding;GO:0048020//CCR chemokine receptor binding;	ko05163(Human cytomegalovirus infection);ko04668(TNF signaling pathway);ko04062(Chemokine signaling pathway);ko04061(Viral protein interaction with cytokine and cytokine receptor);ko04060(Cytokine-cytokine receptor interaction)
ENSG00000006282	2.66932	2.55938	2.83555	2.57284	3.26495	3.43703	2.84413	2.71052	3.79915	3.20245	3.04647	3.2386	17	50543058	50555852	+	5337	SPATA20	GO:0005576;GO:0005975;GO:0007283;GO:0030154	-	-	O	KOG2244;35MA4;38VM1;3BDEY;3CTDG;3J43A;489FR;4910U;4MMTV;4N2QQ	spermatogenesis associated 20 [Source:HGNC Symbol;Acc:HGNC:26125]	64847	Q8TB22	GO:0005975//carbohydrate metabolic process;GO:0007283//spermatogenesis;GO:0030154//cell differentiation;	GO:0005576//extracellular region;	-	-
ENSG00000006283	0.179078	0.0613571	0.130155	0.0213229	0.0201368	0.0556182	0.334507	0.231058	0.168466	0.453941	0.227945	0.865451	17	50560715	50627474	+	10062	CACNA1G	GO:0001508;GO:0001518;GO:0002027;GO:0003163;GO:0005216;GO:0005244;GO:0005245;GO:0005248;GO:0005261;GO:0005262;GO:0005737;GO:0005886;GO:0005891;GO:0006811;GO:0006816;GO:0007268;GO:0008332;GO:0010045;GO:0016020;GO:0016021;GO:0019228;GO:0034220;GO:0034765;GO:0035725;GO:0042391;GO:0043005;GO:0045202;GO:0045956;GO:0055085;GO:0060371;GO:0070509;GO:0070588;GO:0086002;GO:0086010;GO:0086015;GO:0086016;GO:…	K04854	-	T;C;P	KOG2302;35ITU;3ARFA;3C2IT;3DHPC;3J7IF;47ZG2;491K6;4MCFR;4N359	calcium voltage-gated channel subunit alpha1 G [Source:HGNC Symbol;Acc:HGNC:1394]	8913	O43497	GO:0001508//action potential;GO:0002027//regulation of heart rate;GO:0003163//sinoatrial node development;GO:0006811//ion transport;GO:0006816//calcium ion transport;GO:0007268//chemical synaptic transmission;GO:0010045//response to nickel cation;GO:0019228//neuronal action potential;GO:0034220//ion transmembrane transport;GO:0034765//regulation of ion transmembrane transport;GO:0035725//sodium i…	GO:0001518//voltage-gated sodium channel complex;GO:0005737//cytoplasm;GO:0005886//plasma membrane;GO:0005891//voltage-gated calcium channel complex;GO:0016020//membrane;GO:0016021//integral component of membrane;GO:0043005//neuron projection;GO:0045202//synapse;	GO:0005216//ion channel activity;GO:0005244//voltage-gated ion channel activity;GO:0005245//voltage-gated calcium channel activity;GO:0005248//voltage-gated sodium channel activity;GO:0005261//cation channel activity;GO:0005262//calcium channel activity;GO:0008332//low voltage-gated calcium channel activity;GO:0086056//voltage-gated calcium channel activity involved in AV node cell action potenti…	ko04934(Cushing syndrome);ko04930(Type II diabetes mellitus);ko04929(GnRH secretion);ko04927(Cortisol synthesis and secretion);ko04925(Aldosterone synthesis and secretion);ko04713(Circadian entrainment);ko04020(Calcium signaling pathway);ko04010(MAPK signaling pathway)
ENSG00000006327	12.9751	13.2405	14.7452	19.8548	3.22507	2.45134	5.31341	11.5105	3.18561	9.08095	10.3013	11.392	16	3018445	3022383	+	1801	TNFRSF12A	GO:0001525;GO:0005515;GO:0005886;GO:0006915;GO:0007155;GO:0016020;GO:0016021;GO:0030154;GO:0043065;GO:0061041;GO:2001238	K05149	-	S;T	2SFZC;35Q5V;3A274;3BR0P;3DB7A;3JGZ7;48EME;49BG3;4MJEY;4N6VU	TNF receptor superfamily member 12A [Source:HGNC Symbol;Acc:HGNC:18152]	51330	Q9NP84	GO:0001525//angiogenesis;GO:0006915//apoptotic process;GO:0007155//cell adhesion;GO:0030154//cell differentiation;GO:0043065//positive regulation of apoptotic process;GO:0061041//regulation of wound healing;GO:2001238//positive regulation of extrinsic apoptotic signaling pathway;	GO:0005886//plasma membrane;GO:0016020//membrane;GO:0016021//integral component of membrane;	GO:0005515//protein binding;	ko04060(Cytokine-cytokine receptor interaction)
ENSG00000006377	0.0490353	0	0	0	0.117629	0	0.0766284	0.0374924	0.0567748	0.235232	0.014795	1.62773	7	97005553	97011040	+	3445	DLX6	GO:0000785;GO:0000978;GO:0000981;GO:0001501;GO:0003677;GO:0003700;GO:0005634;GO:0006355;GO:0006357;GO:0007399;GO:0030154;GO:0030326;GO:0030855;GO:0042472;GO:0048646;GO:0050679;GO:0060021;GO:0060322;GO:1990837	K09314	-	K	KOG0850;35B5K;38JMB;3BKF4;3CRQW;3J75Z;484YF;48Y77;4MKN3;4N2EA	distal-less homeobox 6 [Source:HGNC Symbol;Acc:HGNC:2919]	1750	P56179	GO:0001501//skeletal system development;GO:0006355//regulation of transcription, DNA-templated;GO:0006357//regulation of transcription by RNA polymerase II;GO:0007399//nervous system development;GO:0030154//cell differentiation;GO:0030326//embryonic limb morphogenesis;GO:0030855//epithelial cell differentiation;GO:0042472//inner ear morphogenesis;GO:0048646//anatomical structure formation involve…	GO:0000785//chromatin;GO:0005634//nucleus;	GO:0000978//RNA polymerase II cis-regulatory region sequence-specific DNA binding;GO:0000981//DNA-binding transcription factor activity, RNA polymerase II-specific;GO:0003677//DNA binding;GO:0003700//DNA-binding transcription factor activity;GO:1990837//sequence-specific double-stranded DNA binding;	-
ENSG00000006432	4.037	3.83804	3.94739	1.87078	1.37412	1.36551	3.25026	2.87291	3.55827	2.75386	2.41552	4.61253	14	70722526	70809534	-	12386	MAP3K9	GO:0000165;GO:0000166;GO:0004672;GO:0004674;GO:0004706;GO:0004708;GO:0004709;GO:0004713;GO:0005515;GO:0005524;GO:0005575;GO:0006468;GO:0006915;GO:0008219;GO:0016301;GO:0016310;GO:0016740;GO:0018108;GO:0042803;GO:0043065;GO:0046777;GO:0106310	K04417	EC:2.7.11.25	T;K;L	KOG0192;35AIR;38EJD;3BAGP;3CRMT;3J2I0;480QS;48YA3;4MFNI;4MVAQ	mitogen-activated protein kinase kinase kinase 9 [Source:HGNC Symbol;Acc:HGNC:6861]	4293	P80192;Q8NEB1	GO:0000165//MAPK cascade;GO:0006468//protein phosphorylation;GO:0006915//apoptotic process;GO:0008219//cell death;GO:0016310//phosphorylation;GO:0018108//peptidyl-tyrosine phosphorylation;GO:0043065//positive regulation of apoptotic process;GO:0046777//protein autophosphorylation;	GO:0005575//cellular_component;	GO:0000166//nucleotide binding;GO:0004672//protein kinase activity;GO:0004674//protein serine/threonine kinase activity;GO:0004706//JUN kinase kinase kinase activity;GO:0004708//MAP kinase kinase activity;GO:0004709//MAP kinase kinase kinase activity;GO:0004713//protein tyrosine kinase activity;GO:0005515//protein binding;GO:0005524//ATP binding;GO:0016301//kinase activity;GO:0016740//transferase…	-
ENSG00000006451	35.3838	33.4218	30.7167	33.0309	27.6459	27.4855	29.9279	28.5822	31.2411	24.6803	23.6686	22.6908	7	39623565	39708120	+	3579	RALA	GO:0000166;GO:0001843;GO:0003924;GO:0003925;GO:0005515;GO:0005525;GO:0005739;GO:0005886;GO:0005925;GO:0006887;GO:0006935;GO:0007049;GO:0007165;GO:0007265;GO:0009986;GO:0016020;GO:0016787;GO:0017022;GO:0017157;GO:0019003;GO:0030139;GO:0030659;GO:0031532;GO:0031623;GO:0031625;GO:0031755;GO:0032154;GO:0045742;GO:0051117;GO:0051301;GO:0051491;GO:0051665;GO:0070062;GO:0072655;GO:0090141;GO:0090543	K07834	-	S;G;U	KOG0395;35G76;38TG4;3BCK4;3CSJH;3JA2G;485XQ;494F3;4MDGC;4MYJX	RAS like proto-oncogene A [Source:HGNC Symbol;Acc:HGNC:9839]	5898	P11233	GO:0001843//neural tube closure;GO:0006887//exocytosis;GO:0006935//chemotaxis;GO:0007049//cell cycle;GO:0007165//signal transduction;GO:0007265//Ras protein signal transduction;GO:0017157//regulation of exocytosis;GO:0031532//actin cytoskeleton reorganization;GO:0031623//receptor internalization;GO:0045742//positive regulation of epidermal growth factor receptor signaling pathway;GO:0051301//cell…	GO:0005739//mitochondrion;GO:0005886//plasma membrane;GO:0005925//focal adhesion;GO:0009986//cell surface;GO:0016020//membrane;GO:0030139//endocytic vesicle;GO:0030659//cytoplasmic vesicle membrane;GO:0032154//cleavage furrow;GO:0070062//extracellular exosome;GO:0090543//Flemming body;	GO:0000166//nucleotide binding;GO:0003924//GTPase activity;GO:0003925//G protein activity;GO:0005515//protein binding;GO:0005525//GTP binding;GO:0016787//hydrolase activity;GO:0017022//myosin binding;GO:0019003//GDP binding;GO:0031625//ubiquitin protein ligase binding;GO:0031755//Edg-2 lysophosphatidic acid receptor binding;GO:0051117//ATPase binding;	ko05212(Pancreatic cancer);ko05210(Colorectal cancer);ko05200(Pathways in cancer);ko05132(Salmonella infection);ko04072(Phospholipase D signaling pathway);ko04015(Rap1 signaling pathway);ko04014(Ras signaling pathway)
ENSG00000006453	8.09418	8.49996	8.70783	4.85087	10.563	10.3442	7.96719	7.51498	7.76244	6.57088	5.74071	7.66308	7	98291650	98401090	-	4821	BAIAP2L1	GO:0003779;GO:0005515;GO:0005654;GO:0005737;GO:0005829;GO:0005856;GO:0005886;GO:0005912;GO:0007009;GO:0009617;GO:0015629;GO:0030833;GO:0030838;GO:0046626;GO:0051017;GO:0051764;GO:0070062;GO:0070064;GO:0098609;GO:0098641;GO:2000251	K20127	-	S;Z;T	2QQC6;35BEW;39V68;3BEIU;3D1XK;3J7Y8;47YZV;497EI;4MAX1;4MY7D	BAR/IMD domain containing adaptor protein 2 like 1 [Source:HGNC Symbol;Acc:HGNC:21649]	55971	Q9UHR4	GO:0007009//plasma membrane organization;GO:0009617//response to bacterium;GO:0030833//regulation of actin filament polymerization;GO:0030838//positive regulation of actin filament polymerization;GO:0046626//regulation of insulin receptor signaling pathway;GO:0051017//actin filament bundle assembly;GO:0051764//actin crosslink formation;GO:0098609//cell-cell adhesion;GO:2000251//positive regulatio…	GO:0005654//nucleoplasm;GO:0005737//cytoplasm;GO:0005829//cytosol;GO:0005856//cytoskeleton;GO:0005886//plasma membrane;GO:0005912//adherens junction;GO:0015629//actin cytoskeleton;GO:0070062//extracellular exosome;	GO:0003779//actin binding;GO:0005515//protein binding;GO:0070064//proline-rich region binding;GO:0098641//cadherin binding involved in cell-cell adhesion;	ko05130(Pathogenic Escherichia coli infection)
ENSG00000006459	8.32805	7.90811	7.40133	3.78251	13.6835	14.4081	8.79669	8.36008	10.011	3.97496	3.35334	2.94752	7	140084746	140176983	-	9378	KDM7A	GO:0003712;GO:0005506;GO:0005634;GO:0005654;GO:0005730;GO:0006325;GO:0006354;GO:0006357;GO:0006482;GO:0007399;GO:0008270;GO:0016491;GO:0016706;GO:0030901;GO:0032452;GO:0032454;GO:0033169;GO:0035064;GO:0035574;GO:0035575;GO:0045893;GO:0046872;GO:0051213;GO:0051864;GO:0070544;GO:0071557;GO:0071558;GO:0140683	K11445	-	O;B	KOG1633;KOG1632;35H1C;38CF1;3B9VC;3CXF7;3JA7J;481KS;48VVX;4MA10;4MTBW	lysine demethylase 7A [Source:HGNC Symbol;Acc:HGNC:22224]	80853	Q6ZMT4	GO:0006325//chromatin organization;GO:0006354//DNA-templated transcription, elongation;GO:0006357//regulation of transcription by RNA polymerase II;GO:0006482//protein demethylation;GO:0007399//nervous system development;GO:0030901//midbrain development;GO:0033169//histone H3-K9 demethylation;GO:0035574//histone H4-K20 demethylation;GO:0045893//positive regulation of transcription, DNA-templated;…	GO:0005634//nucleus;GO:0005654//nucleoplasm;GO:0005730//nucleolus;	GO:0003712//transcription coregulator activity;GO:0005506//iron ion binding;GO:0008270//zinc ion binding;GO:0016491//oxidoreductase activity;GO:0016706//2-oxoglutarate-dependent dioxygenase activity;GO:0032452//histone demethylase activity;GO:0032454//histone H3-methyl-lysine-9 demethylase activity;GO:0035064//methylated histone binding;GO:0035575//histone H4-methyl-lysine-20 demethylase activity…	-
ENSG00000006468	5.24814	4.68245	4.86206	2.82578	10.3857	10.0027	7.67158	5.23809	8.53017	3.6021	3.36886	2.21462	7	13891229	13991425	-	9592	ETV1	GO:0000785;GO:0000978;GO:0000981;GO:0001228;GO:0003677;GO:0003700;GO:0005515;GO:0005634;GO:0006355;GO:0006357;GO:0006366;GO:0007411;GO:0007517;GO:0007638;GO:0030154;GO:0043565;GO:0045893;GO:0045944;GO:0048935;GO:1990837	K09431	-	K	KOG3806;35F5F;39BMS;3B9K7;3CVNV;3JDZ1;483SY;494S4;4MGN7;4MYYB	ETS variant transcription factor 1 [Source:HGNC Symbol;Acc:HGNC:3490]	2115	P50549	GO:0006355//regulation of transcription, DNA-templated;GO:0006357//regulation of transcription by RNA polymerase II;GO:0006366//transcription by RNA polymerase II;GO:0007411//axon guidance;GO:0007517//muscle organ development;GO:0007638//mechanosensory behavior;GO:0030154//cell differentiation;GO:0045893//positive regulation of transcription, DNA-templated;GO:0045944//positive regulation of trans…	GO:0000785//chromatin;GO:0005634//nucleus;	GO:0000978//RNA polymerase II cis-regulatory region sequence-specific DNA binding;GO:0000981//DNA-binding transcription factor activity, RNA polymerase II-specific;GO:0001228//DNA-binding transcription activator activity, RNA polymerase II-specific;GO:0003677//DNA binding;GO:0003700//DNA-binding transcription factor activity;GO:0005515//protein binding;GO:0043565//sequence-specific DNA binding;GO…	ko05202(Transcriptional misregulation in cancer)
ENSG00000006530	3.02153	3.1671	2.89747	4.55296	4.09767	3.91793	3.72644	3.00052	4.05306	3.53303	3.88804	3.62017	7	141551278	141655244	+	10697	AGK	GO:0000166;GO:0001727;GO:0001729;GO:0004143;GO:0005515;GO:0005524;GO:0005737;GO:0005739;GO:0005741;GO:0005743;GO:0005758;GO:0005829;GO:0006629;GO:0006665;GO:0016020;GO:0016301;GO:0016310;GO:0016740;GO:0031305;GO:0031966;GO:0042721;GO:0043231;GO:0045039;GO:0046486;GO:0046513;GO:0046834;GO:0047620;GO:0102773	K09881	EC:2.7.1.94	-	-	acylglycerol kinase [Source:HGNC Symbol;Acc:HGNC:21869]	55750	Q53H12;A4D1U5	GO:0006629//lipid metabolic process;GO:0006665//sphingolipid metabolic process;GO:0016310//phosphorylation;GO:0045039//protein insertion into mitochondrial inner membrane;GO:0046486//glycerolipid metabolic process;GO:0046513//ceramide biosynthetic process;GO:0046834//lipid phosphorylation;	GO:0005737//cytoplasm;GO:0005739//mitochondrion;GO:0005741//mitochondrial outer membrane;GO:0005743//mitochondrial inner membrane;GO:0005758//mitochondrial intermembrane space;GO:0005829//cytosol;GO:0016020//membrane;GO:0031305//integral component of mitochondrial inner membrane;GO:0031966//mitochondrial membrane;GO:0042721//TIM22 mitochondrial import inner membrane insertion complex;GO:0043231//…	GO:0000166//nucleotide binding;GO:0001727//lipid kinase activity;GO:0001729//ceramide kinase activity;GO:0004143//diacylglycerol kinase activity;GO:0005515//protein binding;GO:0005524//ATP binding;GO:0016301//kinase activity;GO:0016740//transferase activity;GO:0047620//acylglycerol kinase activity;GO:0102773//dihydroceramide kinase activity;	ko00561(Glycerolipid metabolism)
ENSG00000006534	0.0425165	0.0582693	0.0988837	0.0863992	0.203983	0.112681	0.0996621	0.068267	0.0886088	0.667504	0.26939	0.45827	11	68008578	68029282	+	6622	ALDH3B1	GO:0004028;GO:0004029;GO:0004030;GO:0005515;GO:0005737;GO:0005829;GO:0005886;GO:0006066;GO:0006068;GO:0006081;GO:0006629;GO:0006979;GO:0016020;GO:0016491;GO:0016620;GO:0018477;GO:0018479;GO:0030148;GO:0030667;GO:0031982;GO:0033721;GO:0034599;GO:0035579;GO:0046185;GO:0070062	K00129	EC:1.2.1.5	C	KOG2456;35I9P;38CW8;3BDR1;3CZ4X;3JDXH;47ZQK;48XGY;4MI9Z;4N5V6	aldehyde dehydrogenase 3 family member B1 [Source:HGNC Symbol;Acc:HGNC:410]	221	P43353;A0A024R5D8	GO:0006066//alcohol metabolic process;GO:0006068//ethanol catabolic process;GO:0006081//cellular aldehyde metabolic process;GO:0006629//lipid metabolic process;GO:0006979//response to oxidative stress;GO:0030148//sphingolipid biosynthetic process;GO:0034599//cellular response to oxidative stress;GO:0046185//aldehyde catabolic process;	GO:0005737//cytoplasm;GO:0005829//cytosol;GO:0005886//plasma membrane;GO:0016020//membrane;GO:0030667//secretory granule membrane;GO:0031982//vesicle;GO:0035579//specific granule membrane;GO:0070062//extracellular exosome;	GO:0004028//3-chloroallyl aldehyde dehydrogenase activity;GO:0004029//aldehyde dehydrogenase (NAD+) activity;GO:0004030//aldehyde dehydrogenase [NAD(P)+] activity;GO:0005515//protein binding;GO:0016491//oxidoreductase activity;GO:0016620//oxidoreductase activity, acting on the aldehyde or oxo group of donors, NAD or NADP as acceptor;GO:0018477//benzaldehyde dehydrogenase (NADP+) activity;GO:00184…	ko00982(Drug metabolism - cytochrome P450);ko00980(Metabolism of xenobiotics by cytochrome P450);ko00410(beta-Alanine metabolism);ko00360(Phenylalanine metabolism);ko00350(Tyrosine metabolism);ko00340(Histidine metabolism);ko00010(Glycolysis / Gluconeogenesis)
ENSG00000006555	0	0	0	0.011703	0	0	0.0215992	0	0.0106687	0	0	0.0215909	1	54779712	54801323	-	6111	TTC22	GO:0005515	K24933	-	S	2QPNX;35MAI;38FNB;3BHEZ;3D10E;3JEGQ;480VJ;4938D;4M9BE;4MX6Y	tetratricopeptide repeat domain 22 [Source:HGNC Symbol;Acc:HGNC:26067]	55001	Q5TAA0	-	-	GO:0005515//protein binding;	-
ENSG00000006576	6.25149	6.72415	6.12111	7.76658	10.1328	11.4387	5.89511	6.23074	5.19163	7.0397	8.06439	5.13911	7	77798773	77957503	+	8665	PHTF2	GO:0005783;GO:0016020;GO:0016021	-	-	S	2QQGQ;35DVK;38G8Z;3BBJJ;3CW2K;3JAR7;4836B;48W84;4MBP3;4N4C4	putative homeodomain transcription factor 2 [Source:HGNC Symbol;Acc:HGNC:13411]	57157	Q8N3S3	-	GO:0005783//endoplasmic reticulum;GO:0016020//membrane;GO:0016021//integral component of membrane;	-	-
ENSG00000006606	3.28402	2.96393	3.93278	2.03462	0.0960724	0	1.50205	4.04203	2.3185	4.92532	3.91509	2.72142	7	75769533	75789896	-	703	CCL26	GO:0001938;GO:0002548;GO:0005125;GO:0005515;GO:0005576;GO:0005615;GO:0006935;GO:0006954;GO:0006955;GO:0007165;GO:0007186;GO:0007267;GO:0008009;GO:0010818;GO:0030335;GO:0030593;GO:0030838;GO:0031728;GO:0031737;GO:0043547;GO:0048018;GO:0048020;GO:0048245;GO:0048247;GO:0050921;GO:0070098;GO:0070374;GO:0071346;GO:0071347;GO:0071356	K21096	-	O;T;M;G	2T082;35R4F;3A77Z;3BV8S;3DA50;3JI33;48G33;49D0E;4MNHK;4N7BS	C-C motif chemokine ligand 26 [Source:HGNC Symbol;Acc:HGNC:10625]	10344	Q9Y258	GO:0001938//positive regulation of endothelial cell proliferation;GO:0002548//monocyte chemotaxis;GO:0006935//chemotaxis;GO:0006954//inflammatory response;GO:0006955//immune response;GO:0007165//signal transduction;GO:0007186//G protein-coupled receptor signaling pathway;GO:0007267//cell-cell signaling;GO:0010818//T cell chemotaxis;GO:0030335//positive regulation of cell migration;GO:0030593//neu…	GO:0005576//extracellular region;GO:0005615//extracellular space;	GO:0005125//cytokine activity;GO:0005515//protein binding;GO:0008009//chemokine activity;GO:0031728//CCR3 chemokine receptor binding;GO:0031737//CX3C chemokine receptor binding;GO:0048018//receptor ligand activity;GO:0048020//CCR chemokine receptor binding;	ko04062(Chemokine signaling pathway);ko04061(Viral protein interaction with cytokine and cytokine receptor);ko04060(Cytokine-cytokine receptor interaction)
ENSG00000006607	3.09932	3.13607	2.96676	4.20512	3.86783	3.41388	2.74162	3.30295	2.63126	3.16294	3.45796	2.61662	2	241356285	241494841	+	14371	FARP2	GO:0005085;GO:0005737;GO:0005829;GO:0005856;GO:0007155;GO:0008092;GO:0016322;GO:0016601;GO:0022405;GO:0030316;GO:0031532;GO:0033623;GO:0050790;GO:0071526;GO:0071800;GO:0110165	K06082	-	T	KOG3531;35GD8;38EHJ;3BFQ2;3CV1Z;3JD2D;48AZ2;495JN;4M88W;4MYZS	FERM, ARH/RhoGEF and pleckstrin domain protein 2 [Source:HGNC Symbol;Acc:HGNC:16460]	9855	O94887	GO:0007155//cell adhesion;GO:0016322//neuron remodeling;GO:0016601//Rac protein signal transduction;GO:0022405//hair cycle process;GO:0030316//osteoclast differentiation;GO:0031532//actin cytoskeleton reorganization;GO:0033623//regulation of integrin activation;GO:0050790//regulation of catalytic activity;GO:0071526//semaphorin-plexin signaling pathway;GO:0071800//podosome assembly;	GO:0005737//cytoplasm;GO:0005829//cytosol;GO:0005856//cytoskeleton;GO:0110165//cellular anatomical entity;	GO:0005085//guanyl-nucleotide exchange factor activity;GO:0008092//cytoskeletal protein binding;	ko04520(Adherens junction);ko04015(Rap1 signaling pathway)
ENSG00000006611	0.275574	0.236048	0.237378	0.0291668	0.0137722	0.0126797	0.201865	0.0526759	0.385541	0.12018	0.0311798	0.147977	11	17493895	17544416	-	4904	USH1C	GO:0000086;GO:0001750;GO:0001917;GO:0002142;GO:0005515;GO:0005737;GO:0005829;GO:0005856;GO:0005886;GO:0005902;GO:0005903;GO:0005929;GO:0007605;GO:0030046;GO:0030154;GO:0030507;GO:0032420;GO:0032426;GO:0032532;GO:0042472;GO:0042491;GO:0042995;GO:0045177;GO:0045202;GO:0045494;GO:0046549;GO:0050953;GO:0050957;GO:0051015;GO:0051017;GO:0060122;GO:0065003;GO:1904106;GO:1904970	K21877	-	S;Z;T;V	KOG3528;359CF;38VAK;3BFHJ;3CSQB;3J2Y8;48188;48Z92;4M8BW;4N0EK	USH1 protein network component harmonin [Source:HGNC Symbol;Acc:HGNC:12597]	10083	Q9Y6N9;A0A0S2Z4U9	GO:0000086//G2/M transition of mitotic cell cycle;GO:0007605//sensory perception of sound;GO:0030046//parallel actin filament bundle assembly;GO:0030154//cell differentiation;GO:0032532//regulation of microvillus length;GO:0042472//inner ear morphogenesis;GO:0042491//inner ear auditory receptor cell differentiation;GO:0045494//photoreceptor cell maintenance;GO:0046549//retinal cone cell developme…	GO:0001750//photoreceptor outer segment;GO:0001917//photoreceptor inner segment;GO:0002142//stereocilia ankle link complex;GO:0005737//cytoplasm;GO:0005829//cytosol;GO:0005856//cytoskeleton;GO:0005886//plasma membrane;GO:0005902//microvillus;GO:0005903//brush border;GO:0005929//cilium;GO:0032420//stereocilium;GO:0032426//stereocilium tip;GO:0042995//cell projection;GO:0045177//apical part of cell…	GO:0005515//protein binding;GO:0030507//spectrin binding;GO:0051015//actin filament binding;	-
ENSG00000006625	10.633	9.005	9.81345	6.14669	5.46582	4.29104	7.61814	6.92803	11.5341	8.27288	8.18567	9.18792	7	30496621	30504841	-	1594	GGCT	GO:0001836;GO:0003839;GO:0005829;GO:0016829;GO:0042803;GO:0070062	K00682	EC:4.3.2.9	S	KOG4059;35E7I;3A621;3BSXB;3CWA1;3J87J;47ZBD;498BY;4M86K;4N0Q9	gamma-glutamylcyclotransferase [Source:HGNC Symbol;Acc:HGNC:21705]	79017	O75223;A0A090N7V5	GO:0001836//release of cytochrome c from mitochondria;	GO:0005829//cytosol;GO:0070062//extracellular exosome;	GO:0003839//gamma-glutamylcyclotransferase activity;GO:0016829//lyase activity;GO:0042803//protein homodimerization activity;	ko00480(Glutathione metabolism)
ENSG00000006634	21.5555	21.6149	22.6582	24.7469	28.7206	29.514	21.2998	23.5976	20.7578	26.7586	29.1503	22.4832	7	87876216	87909553	+	4595	DBF4	GO:0000082;GO:0003676;GO:0005515;GO:0005634;GO:0005654;GO:0006260;GO:0007049;GO:0008047;GO:0008270;GO:0010571;GO:0016604;GO:0031431;GO:0043539;GO:0046872;GO:0050790;GO:0071902;GO:1901987	K06629	-	D;L	KOG4139;35HRH;38DBT;3BE9S;3CV1Y;3JDP1;48BIN;48YRA;4MCIN;4MU8F	DBF4 zinc finger [Source:HGNC Symbol;Acc:HGNC:17364]	10926	Q9UBU7	GO:0000082//G1/S transition of mitotic cell cycle;GO:0006260//DNA replication;GO:0007049//cell cycle;GO:0010571//positive regulation of nuclear cell cycle DNA replication;GO:0050790//regulation of catalytic activity;GO:0071902//positive regulation of protein serine/threonine kinase activity;GO:1901987//regulation of cell cycle phase transition;	GO:0005634//nucleus;GO:0005654//nucleoplasm;GO:0016604//nuclear body;GO:0031431//Dbf4-dependent protein kinase complex;	GO:0003676//nucleic acid binding;GO:0005515//protein binding;GO:0008047//enzyme activator activity;GO:0008270//zinc ion binding;GO:0043539//protein serine/threonine kinase activator activity;GO:0046872//metal ion binding;	ko04110(Cell cycle)
ENSG00000006638	0.0597547	0.0818945	0.0514725	0	0.0477813	0.0439909	0.04669	0	0.0691861	0.0260595	0.0180292	0.11668	19	3594507	3606875	-	2827	TBXA2R	GO:0001669;GO:0004930;GO:0004960;GO:0004961;GO:0005085;GO:0005515;GO:0005886;GO:0005887;GO:0006939;GO:0006954;GO:0007165;GO:0007186;GO:0007189;GO:0007204;GO:0007584;GO:0009410;GO:0016020;GO:0016021;GO:0016607;GO:0019229;GO:0019932;GO:0030194;GO:0032496;GO:0033574;GO:0038193;GO:0045471;GO:0045766;GO:0045777;GO:0045907;GO:0045987;GO:0050790;GO:0071222;GO:0090051	K04264	-	O;T	KOG3656;35N00;39R7U;3BMMG;3CWQN;3J9BU;487FD;48VF2;4MM7V;4MXT8	thromboxane A2 receptor [Source:HGNC Symbol;Acc:HGNC:11608]	6915	P21731;Q05C92;Q0VAB0	GO:0006939//smooth muscle contraction;GO:0006954//inflammatory response;GO:0007165//signal transduction;GO:0007186//G protein-coupled receptor signaling pathway;GO:0007189//adenylate cyclase-activating G protein-coupled receptor signaling pathway;GO:0007204//positive regulation of cytosolic calcium ion concentration;GO:0007584//response to nutrient;GO:0009410//response to xenobiotic stimulus;GO:0…	GO:0001669//acrosomal vesicle;GO:0005886//plasma membrane;GO:0005887//integral component of plasma membrane;GO:0016020//membrane;GO:0016021//integral component of membrane;GO:0016607//nuclear speck;	GO:0004930//G protein-coupled receptor activity;GO:0004960//thromboxane receptor activity;GO:0004961//thromboxane A2 receptor activity;GO:0005085//guanyl-nucleotide exchange factor activity;GO:0005515//protein binding;	ko04611(Platelet activation);ko04080(Neuroactive ligand-receptor interaction);ko04020(Calcium signaling pathway)
ENSG00000006652	2.28741	2.3341	2.20976	3.43918	1.89745	2.18759	2.83963	3.01572	2.61544	1.92986	2.12853	1.88679	7	112422887	112481017	+	7902	IFRD1	GO:0005634;GO:0005737;GO:0007518;GO:0014706;GO:0016528;GO:0030154;GO:0030517;GO:0042692;GO:0043403;GO:0048671	-	-	Z;O;C	KOG2842;35J41;38EW2;3B9K5;3CYQ8;3JBZF;4889S;48ZAR;4M7GM;4MUAX	interferon related developmental regulator 1 [Source:HGNC Symbol;Acc:HGNC:5456]	3475	O00458;A4D0U1	GO:0007518//myoblast fate determination;GO:0014706//striated muscle tissue development;GO:0030154//cell differentiation;GO:0030517//negative regulation of axon extension;GO:0042692//muscle cell differentiation;GO:0043403//skeletal muscle tissue regeneration;GO:0048671//negative regulation of collateral sprouting;	GO:0005634//nucleus;GO:0005737//cytoplasm;GO:0016528//sarcoplasm;	-	-
ENSG00000006659	0	0	0	0.0791117	0	0	0	0	0	0	0	0	19	39704481	39709444	+	904	LGALS14	GO:0005515;GO:0005634;GO:0005654;GO:0006915;GO:0030246;GO:0070234	K10097	-	S;W	KOG3587;35QTD;3AKKP;3C1A0;3D8G4;3JHPQ;48FBT;49C4A;4MN75;4N7Y3	galectin 14 [Source:HGNC Symbol;Acc:HGNC:30054]	56891	Q8TCE9	GO:0006915//apoptotic process;GO:0070234//positive regulation of T cell apoptotic process;	GO:0005634//nucleus;GO:0005654//nucleoplasm;	GO:0005515//protein binding;GO:0030246//carbohydrate binding;	-
ENSG00000006695	4.6424	5.17449	5.56766	3.65206	4.19869	3.90243	6.01742	6.77733	6.32084	4.10006	3.74947	4.49181	17	14069490	14231736	+	6756	COX10	GO:0000266;GO:0004311;GO:0005730;GO:0005739;GO:0005743;GO:0005829;GO:0006629;GO:0006783;GO:0006784;GO:0007005;GO:0008495;GO:0008535;GO:0009060;GO:0016020;GO:0016021;GO:0016740;GO:0016765;GO:0017004;GO:0031966;GO:0044249;GO:0070069;GO:1901576	K02257	EC:2.5.1.141	H;O	KOG1380;35CX4;38GD0;3B9K2;3CVZ6;3JCSJ;48361;492Q7;4MFEH;4N3P9	cytochrome c oxidase assembly factor heme A:farnesyltransferase COX10 [Source:HGNC Symbol;Acc:HGNC:2260]	1352	Q12887	GO:0000266//mitochondrial fission;GO:0006629//lipid metabolic process;GO:0006783//heme biosynthetic process;GO:0006784//heme A biosynthetic process;GO:0007005//mitochondrion organization;GO:0008535//respiratory chain complex IV assembly;GO:0009060//aerobic respiration;GO:0017004//cytochrome complex assembly;GO:0044249//cellular biosynthetic process;GO:1901576//organic substance biosynthetic proce…	GO:0005730//nucleolus;GO:0005739//mitochondrion;GO:0005743//mitochondrial inner membrane;GO:0005829//cytosol;GO:0016020//membrane;GO:0016021//integral component of membrane;GO:0031966//mitochondrial membrane;GO:0070069//cytochrome complex;	GO:0004311//farnesyltranstransferase activity;GO:0008495//protoheme IX farnesyltransferase activity;GO:0016740//transferase activity;GO:0016765//transferase activity, transferring alkyl or aryl (other than methyl) groups;	ko04714(Thermogenesis);ko00860(Porphyrin metabolism);ko00190(Oxidative phosphorylation)
ENSG00000006704	5.17255	4.88039	5.86619	3.98356	6.73415	6.21907	5.74763	4.23317	6.19962	4.42089	4.64278	5.24803	7	74453790	74602605	+	6499	GTF2IRD1	GO:0000122;GO:0000978;GO:0000981;GO:0001227;GO:0003677;GO:0003700;GO:0005515;GO:0005634;GO:0005654;GO:0005829;GO:0006355;GO:0006366;GO:0014886	K03121	-	K	2QPVX;35CKD;38HDX;3BF6U;3D12N;3JCRG;487VC;48X77;4MIH1;4N04K	GTF2I repeat domain containing 1 [Source:HGNC Symbol;Acc:HGNC:4661]	9569	Q9UHL9	GO:0000122//negative regulation of transcription by RNA polymerase II;GO:0006355//regulation of transcription, DNA-templated;GO:0006366//transcription by RNA polymerase II;GO:0014886//transition between slow and fast fiber;	GO:0005634//nucleus;GO:0005654//nucleoplasm;GO:0005829//cytosol;	GO:0000978//RNA polymerase II cis-regulatory region sequence-specific DNA binding;GO:0000981//DNA-binding transcription factor activity, RNA polymerase II-specific;GO:0001227//DNA-binding transcription repressor activity, RNA polymerase II-specific;GO:0003677//DNA binding;GO:0003700//DNA-binding transcription factor activity;GO:0005515//protein binding;	ko04022(cGMP-PKG signaling pathway);ko03022(Basal transcription factors)
ENSG00000006712	16.7544	15.3532	16.0575	26.2229	25.4515	24.0215	14.5886	20.054	14.1831	19.8522	20.763	18.9117	19	39385629	39391154	-	2850	PAF1	GO:0000122;GO:0000993;GO:0001711;GO:0003682;GO:0005515;GO:0005634;GO:0005654;GO:0005737;GO:0006368;GO:0006378;GO:0010390;GO:0016020;GO:0016055;GO:0016570;GO:0016593;GO:0019827;GO:0030054;GO:0031062;GO:0031442;GO:0033523;GO:0034504;GO:0045638;GO:0071222;GO:1902808	K15174	-	S;K	KOG2478;35DII;39SI8;3BCYB;3CS23;3J2SI;48ACD;491V5;4MDR5;4MS4E	PAF1 homolog, Paf1/RNA polymerase II complex component [Source:HGNC Symbol;Acc:HGNC:25459]	54623	Q8N7H5;A0A024R0H6	GO:0000122//negative regulation of transcription by RNA polymerase II;GO:0001711//endodermal cell fate commitment;GO:0006368//transcription elongation from RNA polymerase II promoter;GO:0006378//mRNA polyadenylation;GO:0010390//histone monoubiquitination;GO:0016055//Wnt signaling pathway;GO:0016570//histone modification;GO:0019827//stem cell population maintenance;GO:0031062//positive regulation …	GO:0005634//nucleus;GO:0005654//nucleoplasm;GO:0005737//cytoplasm;GO:0016020//membrane;GO:0016593//Cdc73/Paf1 complex;GO:0030054//cell junction;	GO:0000993//RNA polymerase II complex binding;GO:0003682//chromatin binding;GO:0005515//protein binding;	-
ENSG00000006715	9.05068	9.05914	9.0007	13.5616	11.8838	12.1763	9.46695	8.02259	8.8476	12.573	13.2879	12.4759	7	38722974	38932394	-	7752	VPS41	GO:0005515;GO:0005737;GO:0005764;GO:0005765;GO:0005768;GO:0005769;GO:0005770;GO:0005794;GO:0005829;GO:0006623;GO:0006886;GO:0006914;GO:0008017;GO:0008333;GO:0009267;GO:0010008;GO:0012505;GO:0015031;GO:0015630;GO:0016020;GO:0016192;GO:0016236;GO:0030123;GO:0030136;GO:0030897;GO:0031410;GO:0031901;GO:0031902;GO:0034058;GO:0035542;GO:0042802;GO:0046872;GO:0046907;GO:0071439;GO:1902501;GO:1902774	K20184	-	S;U	KOG2066;35HTB;38CFU;3B9QE;3CXCB;3JD4V;48807;48Y93;4MIFM;4N27Q	VPS41 subunit of HOPS complex [Source:HGNC Symbol;Acc:HGNC:12713]	27072	P49754	GO:0006623//protein targeting to vacuole;GO:0006886//intracellular protein transport;GO:0006914//autophagy;GO:0008333//endosome to lysosome transport;GO:0009267//cellular response to starvation;GO:0015031//protein transport;GO:0016192//vesicle-mediated transport;GO:0016236//macroautophagy;GO:0034058//endosomal vesicle fusion;GO:0035542//regulation of SNARE complex assembly;GO:0046907//intracellul…	GO:0005737//cytoplasm;GO:0005764//lysosome;GO:0005765//lysosomal membrane;GO:0005768//endosome;GO:0005769//early endosome;GO:0005770//late endosome;GO:0005794//Golgi apparatus;GO:0005829//cytosol;GO:0010008//endosome membrane;GO:0012505//endomembrane system;GO:0015630//microtubule cytoskeleton;GO:0016020//membrane;GO:0030123//AP-3 adaptor complex;GO:0030136//clathrin-coated vesicle;GO:0030897//HO…	GO:0005515//protein binding;GO:0008017//microtubule binding;GO:0042802//identical protein binding;GO:0046872//metal ion binding;	ko05132(Salmonella infection)
ENSG00000006740	1.80005	1.77987	1.67803	0.774856	1.09401	1.04058	2.38583	1.82893	2.75556	1.33558	1.00603	1.64892	17	12789498	12991643	+	9322	ARHGAP44	GO:0005096;GO:0005515;GO:0005543;GO:0005737;GO:0005768;GO:0005829;GO:0006887;GO:0007165;GO:0014069;GO:0030425;GO:0031256;GO:0031267;GO:0032956;GO:0035020;GO:0035021;GO:0042995;GO:0043087;GO:0043197;GO:0045202;GO:0048786;GO:0051056;GO:0051490;GO:0055037;GO:0061001;GO:0098793;GO:0098886;GO:0098887;GO:0098978;GO:0099010;GO:0099152;GO:0110165	K21067	-	S;T	KOG4270;35FQV;38B57;3BEGF;3CRF0;3J1MG;4811Y;48YBK;4MEY8;4MZ7X	Rho GTPase activating protein 44 [Source:HGNC Symbol;Acc:HGNC:29096]	9912	Q17R89;Q69Z00	GO:0006887//exocytosis;GO:0007165//signal transduction;GO:0032956//regulation of actin cytoskeleton organization;GO:0035020//regulation of Rac protein signal transduction;GO:0035021//negative regulation of Rac protein signal transduction;GO:0043087//regulation of GTPase activity;GO:0051056//regulation of small GTPase mediated signal transduction;GO:0051490//negative regulation of filopodium assem…	GO:0005737//cytoplasm;GO:0005768//endosome;GO:0005829//cytosol;GO:0014069//postsynaptic density;GO:0030425//dendrite;GO:0031256//leading edge membrane;GO:0042995//cell projection;GO:0043197//dendritic spine;GO:0045202//synapse;GO:0048786//presynaptic active zone;GO:0055037//recycling endosome;GO:0098793//presynapse;GO:0098978//glutamatergic synapse;GO:0110165//cellular anatomical entity;	GO:0005096//GTPase activator activity;GO:0005515//protein binding;GO:0005543//phospholipid binding;GO:0031267//small GTPase binding;	-
ENSG00000006744	12.0708	12.1787	13.9549	13.8499	10.8803	11.3226	14.958	12.5435	16.3782	13.1832	13.7722	13.0962	17	12991612	13018065	-	7002	ELAC2	GO:0003723;GO:0004518;GO:0004519;GO:0004521;GO:0004549;GO:0005634;GO:0005654;GO:0005739;GO:0005759;GO:0005829;GO:0008033;GO:0016078;GO:0016787;GO:0034414;GO:0042645;GO:0042780;GO:0042781;GO:0046872;GO:0072684;GO:0090646	K00784	EC:3.1.26.11	S;C;K;L	KOG2121;35K6D;38D9A;3BA6A;3CSCA;3JAK9;48B2R;48ZN1;4MDI5;4MZUD	elaC ribonuclease Z 2 [Source:HGNC Symbol;Acc:HGNC:14198]	60528	Q9BQ52;A0A0S2Z5M8	GO:0008033//tRNA processing;GO:0016078//tRNA catabolic process;GO:0034414//tRNA 3'-trailer cleavage, endonucleolytic;GO:0042780//tRNA 3'-end processing;GO:0072684//mitochondrial tRNA 3'-trailer cleavage, endonucleolytic;GO:0090646//mitochondrial tRNA processing;	GO:0005634//nucleus;GO:0005654//nucleoplasm;GO:0005739//mitochondrion;GO:0005759//mitochondrial matrix;GO:0005829//cytosol;GO:0042645//mitochondrial nucleoid;	GO:0003723//RNA binding;GO:0004518//nuclease activity;GO:0004519//endonuclease activity;GO:0004521//endoribonuclease activity;GO:0004549//tRNA-specific ribonuclease activity;GO:0016787//hydrolase activity;GO:0042781//3'-tRNA processing endoribonuclease activity;GO:0046872//metal ion binding;	-
ENSG00000006747	0.130771	0.192498	0.194	0.116878	0.0697116	0.0267423	0.0227064	0	0.0168234	0.0506934	0.0175361	0.0113489	7	12570577	12660182	+	11626	SCIN	GO:0001786;GO:0002102;GO:0003779;GO:0005509;GO:0005545;GO:0005546;GO:0005737;GO:0005856;GO:0005903;GO:0005938;GO:0007417;GO:0008154;GO:0008285;GO:0015629;GO:0017156;GO:0030031;GO:0032330;GO:0042989;GO:0042995;GO:0043065;GO:0045010;GO:0045654;GO:0046872;GO:0051014;GO:0051015;GO:0051016;GO:0051047;GO:0051127;GO:0051693;GO:0070062;GO:0070161	K05768	-	S;Z	KOG0443;35I85;38BDF;3B9RZ;3CVSD;3J6DY;483GQ;494JV;4MGVW;4MYEG	scinderin [Source:HGNC Symbol;Acc:HGNC:21695]	85477	Q9Y6U3	GO:0007417//central nervous system development;GO:0008154//actin polymerization or depolymerization;GO:0008285//negative regulation of cell population proliferation;GO:0017156//calcium-ion regulated exocytosis;GO:0030031//cell projection assembly;GO:0032330//regulation of chondrocyte differentiation;GO:0042989//sequestering of actin monomers;GO:0043065//positive regulation of apoptotic process;GO…	GO:0002102//podosome;GO:0005737//cytoplasm;GO:0005856//cytoskeleton;GO:0005903//brush border;GO:0005938//cell cortex;GO:0015629//actin cytoskeleton;GO:0042995//cell projection;GO:0070062//extracellular exosome;GO:0070161//anchoring junction;	GO:0001786//phosphatidylserine binding;GO:0003779//actin binding;GO:0005509//calcium ion binding;GO:0005545//1-phosphatidylinositol binding;GO:0005546//phosphatidylinositol-4,5-bisphosphate binding;GO:0046872//metal ion binding;GO:0051015//actin filament binding;	ko05203(Viral carcinogenesis);ko04810(Regulation of actin cytoskeleton);ko04666(Fc gamma R-mediated phagocytosis)
ENSG00000006756	0.913637	0.790831	0.807715	2.11721	1.72068	1.69923	1.03325	0.827249	1.09496	2.15999	2.17629	1.13613	X	2903972	2929349	-	7026	ARSD	GO:0004065;GO:0005764;GO:0005788;GO:0008484;GO:0016020;GO:0016021;GO:0016787;GO:0046872	K12374	EC:3.1.6.-	P	KOG3867;35NQE;38DUV;3B9HA;3CXPV;3J9JI;48119;48XTV;4MHTY;4N2EG	arylsulfatase D [Source:HGNC Symbol;Acc:HGNC:717]	414	P51689;A0A140VK06	-	GO:0005764//lysosome;GO:0005788//endoplasmic reticulum lumen;GO:0016020//membrane;GO:0016021//integral component of membrane;	GO:0004065//arylsulfatase activity;GO:0008484//sulfuric ester hydrolase activity;GO:0016787//hydrolase activity;GO:0046872//metal ion binding;	-
ENSG00000006757	10.1689	11.629	10.4517	12.6219	13.0286	13.2165	8.9775	10.6025	10.436	12.4836	11.2068	12.0299	X	7898247	7927739	-	3411	PNPLA4	GO:0003824;GO:0004623;GO:0004806;GO:0005737;GO:0005739;GO:0005811;GO:0005829;GO:0006629;GO:0008150;GO:0016020;GO:0016042;GO:0016411;GO:0016787;GO:0019433;GO:0042572;GO:0047376;GO:0050253;GO:0051264;GO:0051265;GO:0055088	K11157	EC:3.1.1.-	S;I;U	KOG3773;35JQ6;38HIB;3BJ07;3CZCM;3J9GK;485IH;498P0;4M7P0;4MYBY	patatin like phospholipase domain containing 4 [Source:HGNC Symbol;Acc:HGNC:24887]	8228	P41247;A0A024RBU8	GO:0006629//lipid metabolic process;GO:0008150//biological_process;GO:0016042//lipid catabolic process;GO:0019433//triglyceride catabolic process;GO:0042572//retinol metabolic process;GO:0055088//lipid homeostasis;	GO:0005737//cytoplasm;GO:0005739//mitochondrion;GO:0005811//lipid droplet;GO:0005829//cytosol;GO:0016020//membrane;	GO:0003824//catalytic activity;GO:0004623//phospholipase A2 activity;GO:0004806//triglyceride lipase activity;GO:0016411//acylglycerol O-acyltransferase activity;GO:0016787//hydrolase activity;GO:0047376//all-trans-retinyl-palmitate hydrolase, all-trans-retinol forming activity;GO:0050253//retinyl-palmitate esterase activity;GO:0051264//mono-olein transacylation activity;GO:0051265//diolein trans…	ko00830(Retinol metabolism)
ENSG00000006788	0	0	0	0.0116858	0.0551789	0.0101603	0	0	0	0	0	0.0107796	17	10300865	10373130	-	6120	MYH13	GO:0000146;GO:0000166;GO:0003774;GO:0003779;GO:0005515;GO:0005516;GO:0005524;GO:0005737;GO:0005859;GO:0006936;GO:0009267;GO:0016459;GO:0016460;GO:0030016;GO:0032982;GO:0051015;GO:0070062	K24220	-	Z	KOG0161;35IB2;39R82;3BNP1;3D2GZ;3JC6Y;482Q1;4995T;4MFX1;4N05S	myosin heavy chain 13 [Source:HGNC Symbol;Acc:HGNC:7571]	8735	Q9UKX3	GO:0006936//muscle contraction;GO:0009267//cellular response to starvation;	GO:0005737//cytoplasm;GO:0005859//muscle myosin complex;GO:0016459//myosin complex;GO:0016460//myosin II complex;GO:0030016//myofibril;GO:0032982//myosin filament;GO:0070062//extracellular exosome;	GO:0000146//microfilament motor activity;GO:0000166//nucleotide binding;GO:0003774//cytoskeletal motor activity;GO:0003779//actin binding;GO:0005515//protein binding;GO:0005516//calmodulin binding;GO:0005524//ATP binding;GO:0051015//actin filament binding;	-
ENSG00000006831	25.0594	24.802	23.308	23.0458	28.0071	27.9607	22.5345	27.7439	22.5297	25.5464	23.1723	22.2204	12	1688574	1788674	+	5831	ADIPOR2	GO:0005515;GO:0005886;GO:0006629;GO:0006631;GO:0009755;GO:0016020;GO:0016021;GO:0019395;GO:0031226;GO:0033211;GO:0038023;GO:0042593;GO:0042802;GO:0046872;GO:0055100;GO:0061042;GO:0097003;GO:0120162	K07297	-	T	KOG0748;35KU4;38C8H;3BCS0;3CTE5;3J73K;480T9;4901S;4M6GS;4N3TK	adiponectin receptor 2 [Source:HGNC Symbol;Acc:HGNC:24041]	79602	Q86V24	GO:0006629//lipid metabolic process;GO:0006631//fatty acid metabolic process;GO:0009755//hormone-mediated signaling pathway;GO:0019395//fatty acid oxidation;GO:0033211//adiponectin-activated signaling pathway;GO:0042593//glucose homeostasis;GO:0061042//vascular wound healing;GO:0120162//positive regulation of cold-induced thermogenesis;	GO:0005886//plasma membrane;GO:0016020//membrane;GO:0016021//integral component of membrane;GO:0031226//intrinsic component of plasma membrane;	GO:0005515//protein binding;GO:0038023//signaling receptor activity;GO:0042802//identical protein binding;GO:0046872//metal ion binding;GO:0055100//adiponectin binding;GO:0097003//adipokinetic hormone receptor activity;	ko04936(Alcoholic liver disease);ko04932(Non-alcoholic fatty liver disease);ko04920(Adipocytokine signaling pathway);ko04211(Longevity regulating pathway);ko04152(AMPK signaling pathway)
ENSG00000006837	0.286104	0.196054	0.30036	0.068133	0.321716	0.15797	0.335326	0.225591	0.207038	0.467896	0.356084	0.293297	5	134286350	134371047	-	3149	CDKL3	GO:0000166;GO:0004672;GO:0004674;GO:0004693;GO:0005515;GO:0005524;GO:0005634;GO:0005737;GO:0006468;GO:0016301;GO:0016310;GO:0016740;GO:0030517;GO:0036211;GO:0050775;GO:0051726;GO:0097484;GO:0106310	K08824	EC:2.7.11.22	T	KOG0593;359JU;398QU;3BC38;3D0MR;3JBVV;482Q3;498KK;4MD89;4MZ27	cyclin dependent kinase like 3 [Source:HGNC Symbol;Acc:HGNC:15483]	51265	Q8IVW4	GO:0006468//protein phosphorylation;GO:0016310//phosphorylation;GO:0030517//negative regulation of axon extension;GO:0036211//protein modification process;GO:0050775//positive regulation of dendrite morphogenesis;GO:0051726//regulation of cell cycle;GO:0097484//dendrite extension;	GO:0005634//nucleus;GO:0005737//cytoplasm;	GO:0000166//nucleotide binding;GO:0004672//protein kinase activity;GO:0004674//protein serine/threonine kinase activity;GO:0004693//cyclin-dependent protein serine/threonine kinase activity;GO:0005515//protein binding;GO:0005524//ATP binding;GO:0016301//kinase activity;GO:0016740//transferase activity;GO:0106310//protein serine kinase activity;	-
ENSG00000007001	0	0.026098	0.0246048	0.0483713	0.0913614	0	0	0	0	0.0249138	0.0689464	0	2	157876702	158136154	+	2957	UPP2	GO:0003824;GO:0004850;GO:0005515;GO:0005737;GO:0005829;GO:0006218;GO:0006249;GO:0009116;GO:0009164;GO:0009166;GO:0016740;GO:0016757;GO:0016763;GO:0042802;GO:0044206;GO:0045098;GO:0046108;GO:0047847	K00757	EC:2.4.2.3	F	KOG3728;35P8Y;38C4J;3BAA7;3CWDD;3J2S3;48BFP;48VDW;4MHJ0;4N1N8	uridine phosphorylase 2 [Source:HGNC Symbol;Acc:HGNC:23061]	151531	O95045;A0A0S2Z634	GO:0006218//uridine catabolic process;GO:0006249//dCMP catabolic process;GO:0009116//nucleoside metabolic process;GO:0009164//nucleoside catabolic process;GO:0009166//nucleotide catabolic process;GO:0044206//UMP salvage;GO:0046108//uridine metabolic process;	GO:0005737//cytoplasm;GO:0005829//cytosol;GO:0045098//type III intermediate filament;	GO:0003824//catalytic activity;GO:0004850//uridine phosphorylase activity;GO:0005515//protein binding;GO:0016740//transferase activity;GO:0016757//glycosyltransferase activity;GO:0016763//pentosyltransferase activity;GO:0042802//identical protein binding;GO:0047847//deoxyuridine phosphorylase activity;	ko00983(Drug metabolism - other enzymes);ko00240(Pyrimidine metabolism)
ENSG00000007038	0	0.0392333	0	0	0	0	0	0	0	0	0	0	16	2817180	2826304	+	1967	PRSS21	GO:0004252;GO:0005515;GO:0005576;GO:0005615;GO:0005737;GO:0005886;GO:0006508;GO:0007283;GO:0008233;GO:0008236;GO:0016020;GO:0016787;GO:0031225	K09625	EC:3.4.21.-	O	KOG3627;35H3K;38CGF;3BGUI;3CRKT;3J2ST;48KHP;49HDF;4MFRB;4MTBJ	serine protease 21 [Source:HGNC Symbol;Acc:HGNC:9485]	10942	Q9Y6M0	GO:0006508//proteolysis;GO:0007283//spermatogenesis;	GO:0005576//extracellular region;GO:0005615//extracellular space;GO:0005737//cytoplasm;GO:0005886//plasma membrane;GO:0016020//membrane;GO:0031225//anchored component of membrane;	GO:0004252//serine-type endopeptidase activity;GO:0005515//protein binding;GO:0008233//peptidase activity;GO:0008236//serine-type peptidase activity;GO:0016787//hydrolase activity;	-
ENSG00000007047	6.33644	6.79428	7.40026	4.95332	5.81427	6.75435	7.30758	5.5693	7.77733	5.41237	5.1765	5.22336	19	45079288	45305284	+	6656	MARK4	GO:0000166;GO:0000226;GO:0000930;GO:0001578;GO:0004672;GO:0004674;GO:0005515;GO:0005524;GO:0005737;GO:0005813;GO:0005815;GO:0005829;GO:0005856;GO:0006468;GO:0007049;GO:0007399;GO:0008017;GO:0015630;GO:0016301;GO:0016310;GO:0016740;GO:0030030;GO:0030425;GO:0030496;GO:0035556;GO:0036064;GO:0042995;GO:0043005;GO:0043015;GO:0043068;GO:0043130;GO:0044782;GO:0045724;GO:0045787;GO:0046605;GO:0048156;GO:…	K08798	EC:2.7.11.1	T	KOG0586;35N05;39MBW;3BII7;3CRTI;3J30X;485X5;48XBI;4M692;4N4MV	microtubule affinity regulating kinase 4 [Source:HGNC Symbol;Acc:HGNC:13538]	57787	Q96L34	GO:0000226//microtubule cytoskeleton organization;GO:0001578//microtubule bundle formation;GO:0006468//protein phosphorylation;GO:0007049//cell cycle;GO:0007399//nervous system development;GO:0016310//phosphorylation;GO:0030030//cell projection organization;GO:0035556//intracellular signal transduction;GO:0043068//positive regulation of programmed cell death;GO:0044782//cilium organization;GO:004…	GO:0000930//gamma-tubulin complex;GO:0005737//cytoplasm;GO:0005813//centrosome;GO:0005815//microtubule organizing center;GO:0005829//cytosol;GO:0005856//cytoskeleton;GO:0015630//microtubule cytoskeleton;GO:0030425//dendrite;GO:0030496//midbody;GO:0036064//ciliary basal body;GO:0042995//cell projection;GO:0043005//neuron projection;	GO:0000166//nucleotide binding;GO:0004672//protein kinase activity;GO:0004674//protein serine/threonine kinase activity;GO:0005515//protein binding;GO:0005524//ATP binding;GO:0008017//microtubule binding;GO:0016301//kinase activity;GO:0016740//transferase activity;GO:0043015//gamma-tubulin binding;GO:0043130//ubiquitin binding;GO:0048156//tau protein binding;GO:0050321//tau-protein kinase activit…	-
ENSG00000007062	11.8175	12.8534	11.474	4.75693	9.18392	7.71323	6.76158	7.6991	6.89821	8.37768	4.59312	16.7382	4	15963076	16084378	-	7457	PROM1	GO:0001750;GO:0005515;GO:0005615;GO:0005783;GO:0005793;GO:0005886;GO:0005887;GO:0005902;GO:0005929;GO:0009986;GO:0010842;GO:0015485;GO:0016020;GO:0016021;GO:0016324;GO:0031528;GO:0031982;GO:0042622;GO:0042805;GO:0042995;GO:0045296;GO:0045494;GO:0060042;GO:0060219;GO:0070062;GO:0071914;GO:0072112;GO:0072139;GO:0110165;GO:2000768	K06532	-	S;O	KOG4331;35C6H;39RQ5;3BCE4;3CY1Z;3JDY8;4809G;493GY;4MEZ9;4N2DM	prominin 1 [Source:HGNC Symbol;Acc:HGNC:9454]	8842	O43490	GO:0010842//retina layer formation;GO:0045494//photoreceptor cell maintenance;GO:0060042//retina morphogenesis in camera-type eye;GO:0060219//camera-type eye photoreceptor cell differentiation;GO:0072112//glomerular visceral epithelial cell differentiation;GO:0072139//glomerular parietal epithelial cell differentiation;GO:2000768//positive regulation of nephron tubule epithelial cell differentiat…	GO:0001750//photoreceptor outer segment;GO:0005615//extracellular space;GO:0005783//endoplasmic reticulum;GO:0005793//endoplasmic reticulum-Golgi intermediate compartment;GO:0005886//plasma membrane;GO:0005887//integral component of plasma membrane;GO:0005902//microvillus;GO:0005929//cilium;GO:0009986//cell surface;GO:0016020//membrane;GO:0016021//integral component of membrane;GO:0016324//apical…	GO:0005515//protein binding;GO:0015485//cholesterol binding;GO:0042805//actinin binding;GO:0045296//cadherin binding;	ko05202(Transcriptional misregulation in cancer)
ENSG00000007080	21.493	21.3257	20.1931	20.4949	21.1847	19.9159	21.3763	23.2117	18.9191	24.3498	22.5232	24.5852	19	17933015	17943991	+	1661	CCDC124	GO:0003713;GO:0003723;GO:0005634;GO:0005737;GO:0005815;GO:0005829;GO:0005856;GO:0005886;GO:0006366;GO:0007049;GO:0030496;GO:0045893;GO:0051301	-	-	H;Z;S;J;C	KOG3223;35MDG;38EMG;3BEP0;3CSSN;3JBMT;48ABA;496ZK;4M9MG;4MZUK	coiled-coil domain containing 124 [Source:HGNC Symbol;Acc:HGNC:25171]	115098	Q96CT7;A0A024R7M8	GO:0006366//transcription by RNA polymerase II;GO:0007049//cell cycle;GO:0045893//positive regulation of transcription, DNA-templated;GO:0051301//cell division;	GO:0005634//nucleus;GO:0005737//cytoplasm;GO:0005815//microtubule organizing center;GO:0005829//cytosol;GO:0005856//cytoskeleton;GO:0005886//plasma membrane;GO:0030496//midbody;	GO:0003713//transcription coactivator activity;GO:0003723//RNA binding;	-
ENSG00000007129	0	0	0.0368014	0.0361745	0	0.0629045	0	0	0	0.111791	0.206246	0.100108	19	41549518	41586844	+	1977	CEACAM21	GO:0016020;GO:0016021	K06499	-	S;T;U	2T1YP;35QG2;3AG4H;3BZ8F;3DE1J;3JGJ0;48EEY;49BCP;4MPC0;4N86F	CEA cell adhesion molecule 21 [Source:HGNC Symbol;Acc:HGNC:28834]	90273	Q3KPI0;A0A0G2JSC8	-	GO:0016020//membrane;GO:0016021//integral component of membrane;	-	-
ENSG00000007168	12.1033	12.1494	11.7448	15.18	14.6005	14.3498	9.97779	11.4286	11.1351	13.6309	15.5189	13.1597	17	2593210	2685615	+	13771	PAFAH1B1	GO:0000132;GO:0000226;GO:0000235;GO:0000776;GO:0001667;GO:0001675;GO:0001764;GO:0001961;GO:0005515;GO:0005634;GO:0005635;GO:0005737;GO:0005813;GO:0005815;GO:0005819;GO:0005829;GO:0005856;GO:0005871;GO:0005874;GO:0005875;GO:0005881;GO:0005938;GO:0006629;GO:0007017;GO:0007049;GO:0007097;GO:0007254;GO:0007268;GO:0007281;GO:0007399;GO:0007405;GO:0007420;GO:0007611;GO:0008017;GO:0008090;GO:0008201;GO:…	K16794	-	Z;D	KOG0295;35ETA;38EAS;3BB2N;3CVPH;3J704;480GR;491CI;4MF8F;4MW0T	platelet activating factor acetylhydrolase 1b regulatory subunit 1 [Source:HGNC Symbol;Acc:HGNC:8574]	5048	P43034	GO:0000132//establishment of mitotic spindle orientation;GO:0000226//microtubule cytoskeleton organization;GO:0001667//ameboidal-type cell migration;GO:0001675//acrosome assembly;GO:0001764//neuron migration;GO:0001961//positive regulation of cytokine-mediated signaling pathway;GO:0006629//lipid metabolic process;GO:0007017//microtubule-based process;GO:0007049//cell cycle;GO:0007097//nuclear mig…	GO:0000235//astral microtubule;GO:0000776//kinetochore;GO:0005634//nucleus;GO:0005635//nuclear envelope;GO:0005737//cytoplasm;GO:0005813//centrosome;GO:0005815//microtubule organizing center;GO:0005819//spindle;GO:0005829//cytosol;GO:0005856//cytoskeleton;GO:0005871//kinesin complex;GO:0005874//microtubule;GO:0005875//microtubule associated complex;GO:0005881//cytoplasmic microtubule;GO:0005938//…	GO:0005515//protein binding;GO:0008017//microtubule binding;GO:0008201//heparin binding;GO:0034452//dynactin binding;GO:0042802//identical protein binding;GO:0043274//phospholipase binding;GO:0044877//protein-containing complex binding;GO:0045505//dynein intermediate chain binding;GO:0046982//protein heterodimerization activity;GO:0051010//microtubule plus-end binding;GO:0051219//phosphoprotein b…	ko00565(Ether lipid metabolism)
ENSG00000007171	0.183746	0.188869	0.14245	0.198366	1.36643	1.48123	0.0323036	0.094832	0.0319121	0.132219	0.0831598	0.0107637	17	27756766	27800529	-	6129	NOS2	GO:0001666;GO:0001912;GO:0002227;GO:0004517;GO:0005515;GO:0005516;GO:0005634;GO:0005654;GO:0005737;GO:0005777;GO:0005782;GO:0005829;GO:0005886;GO:0006527;GO:0006801;GO:0006809;GO:0006954;GO:0007263;GO:0007623;GO:0009617;GO:0009725;GO:0010181;GO:0010629;GO:0012506;GO:0016491;GO:0018119;GO:0020037;GO:0030863;GO:0031284;GO:0032310;GO:0032496;GO:0032755;GO:0032757;GO:0034617;GO:0034618;GO:0042127;GO:…	K13241	EC:1.14.13.39	C;P	KOG1158;35MCK;38GQ3;3BE0N;3CUVN;3J7X4;47YV0;497YF;4MCE0;4MVSG	nitric oxide synthase 2 [Source:HGNC Symbol;Acc:HGNC:7873]	4843	P35228	GO:0001666//response to hypoxia;GO:0001912//positive regulation of leukocyte mediated cytotoxicity;GO:0002227//innate immune response in mucosa;GO:0006527//arginine catabolic process;GO:0006801//superoxide metabolic process;GO:0006809//nitric oxide biosynthetic process;GO:0006954//inflammatory response;GO:0007263//nitric oxide mediated signal transduction;GO:0007623//circadian rhythm;GO:0009617//…	GO:0005634//nucleus;GO:0005654//nucleoplasm;GO:0005737//cytoplasm;GO:0005777//peroxisome;GO:0005782//peroxisomal matrix;GO:0005829//cytosol;GO:0005886//plasma membrane;GO:0012506//vesicle membrane;GO:0030863//cortical cytoskeleton;GO:0048471//perinuclear region of cytoplasm;	GO:0004517//nitric-oxide synthase activity;GO:0005515//protein binding;GO:0005516//calmodulin binding;GO:0010181//FMN binding;GO:0016491//oxidoreductase activity;GO:0020037//heme binding;GO:0034617//tetrahydrobiopterin binding;GO:0034618//arginine binding;GO:0042803//protein homodimerization activity;GO:0046872//metal ion binding;GO:0050660//flavin adenine dinucleotide binding;GO:0050661//NADP bi…	ko05222(Small cell lung cancer);ko05200(Pathways in cancer);ko05152(Tuberculosis);ko05146(Amoebiasis);ko05145(Toxoplasmosis);ko05142(Chagas disease);ko05140(Leishmaniasis);ko05133(Pertussis);ko05022(Pathways of neurodegeneration - multiple diseases);ko05014(Amyotrophic lateral sclerosis);ko05010(Alzheimer disease);ko04926(Relaxin signaling pathway);ko04371(Apelin signaling pathway);ko04146(Peroxi…
ENSG00000007174	0.056505	0.0911067	0.124546	0.0211077	0.0598007	0.0513863	0.101287	0.083866	0.0538781	0.0434864	0.198567	0.0506241	17	11598470	11969748	+	16941	DNAH9	GO:0000166;GO:0003341;GO:0005515;GO:0005524;GO:0005576;GO:0005737;GO:0005856;GO:0005858;GO:0005874;GO:0005929;GO:0005930;GO:0007018;GO:0008569;GO:0030030;GO:0030286;GO:0031514;GO:0036157;GO:0042995;GO:0045505;GO:0051649;GO:0051959;GO:0090660;GO:0097729;GO:0120135;GO:0120197	K10408	-	Z	KOG3595;35K6E;38EIS;3BCB2;3CW7I;3J3B2;4833H;491GB;4M78B;4N64J	dynein axonemal heavy chain 9 [Source:HGNC Symbol;Acc:HGNC:2953]	1770	Q9NYC9	GO:0003341//cilium movement;GO:0007018//microtubule-based movement;GO:0030030//cell projection organization;GO:0051649//establishment of localization in cell;GO:0090660//cerebrospinal fluid circulation;GO:0120197//mucociliary clearance;	GO:0005576//extracellular region;GO:0005737//cytoplasm;GO:0005856//cytoskeleton;GO:0005858//axonemal dynein complex;GO:0005874//microtubule;GO:0005929//cilium;GO:0005930//axoneme;GO:0030286//dynein complex;GO:0031514//motile cilium;GO:0036157//outer dynein arm;GO:0042995//cell projection;GO:0097729//9+2 motile cilium;GO:0120135//distal portion of axoneme;	GO:0000166//nucleotide binding;GO:0005515//protein binding;GO:0005524//ATP binding;GO:0008569//minus-end-directed microtubule motor activity;GO:0045505//dynein intermediate chain binding;GO:0051959//dynein light intermediate chain binding;	ko05022(Pathways of neurodegeneration - multiple diseases);ko05016(Huntington disease);ko05014(Amyotrophic lateral sclerosis)
ENSG00000007202	11.6253	11.8366	11.6953	14.5637	11.8369	12.0227	13.5824	13.1652	13.7991	15.1139	15.3811	15.2565	17	28614446	28645454	-	9232	KIAA0100	GO:0005515;GO:0005576	-	-	S;M;T;E	KOG1910;35GN6;3950X;3BFHM;3CYPG;3JDWH;47YTW;48XE9;4MEKK;4N1CF	KIAA0100 [Source:HGNC Symbol;Acc:HGNC:28960]	9703	Q14667	-	GO:0005576//extracellular region;	GO:0005515//protein binding;	-
ENSG00000007216	0	0	0	0	0	0	0	0	0	0	0	0	17	28473293	28497781	+	3226	SLC13A2	GO:0005515;GO:0005886;GO:0005887;GO:0006811;GO:0006814;GO:0015138;GO:0015139;GO:0015141;GO:0015293;GO:0015361;GO:0015741;GO:0015742;GO:0016020;GO:0016021;GO:0016324;GO:0017153;GO:0022857;GO:0055085;GO:0070062;GO:0071285;GO:0071422;GO:0098656	K14445	-	P	KOG1281;35I3J;38C60;3BBN0;3CTA5;3J9GN;4847R;4923D;4M7G8;4MVDP	solute carrier family 13 member 2 [Source:HGNC Symbol;Acc:HGNC:10917]	9058	Q13183	GO:0006811//ion transport;GO:0006814//sodium ion transport;GO:0015741//fumarate transport;GO:0015742//alpha-ketoglutarate transport;GO:0055085//transmembrane transport;GO:0071285//cellular response to lithium ion;GO:0071422//succinate transmembrane transport;GO:0098656//anion transmembrane transport;	GO:0005886//plasma membrane;GO:0005887//integral component of plasma membrane;GO:0016020//membrane;GO:0016021//integral component of membrane;GO:0016324//apical plasma membrane;GO:0070062//extracellular exosome;	GO:0005515//protein binding;GO:0015138//fumarate transmembrane transporter activity;GO:0015139//alpha-ketoglutarate transmembrane transporter activity;GO:0015141//succinate transmembrane transporter activity;GO:0015293//symporter activity;GO:0015361//low-affinity sodium:dicarboxylate symporter activity;GO:0017153//sodium:dicarboxylate symporter activity;GO:0022857//transmembrane transporter activ…	-
ENSG00000007237	2.89915	3.38833	3.12284	0.9223	2.18747	2.02006	1.82565	1.73563	2.15652	5.83096	0.983446	14.3723	17	9910606	10198606	-	10158	GAS7	GO:0005515;GO:0005737;GO:0005884;GO:0005886;GO:0007399;GO:0030041;GO:0030154;GO:0042802;GO:0048812;GO:0051015	K18618	-	S;O;D	KOG0940;KOG2398;35DG1;38M5Y;3B9US;3CVW3;3J78X;484V3;48Y8N;4M8KV;4N5G7	growth arrest specific 7 [Source:HGNC Symbol;Acc:HGNC:4169]	8522	O60861	GO:0007399//nervous system development;GO:0030041//actin filament polymerization;GO:0030154//cell differentiation;GO:0048812//neuron projection morphogenesis;	GO:0005737//cytoplasm;GO:0005884//actin filament;GO:0005886//plasma membrane;	GO:0005515//protein binding;GO:0042802//identical protein binding;GO:0051015//actin filament binding;	-
ENSG00000007255	7.90618	7.85781	6.70638	3.83263	5.21201	6.66464	8.98341	8.23697	14.0455	8.68567	6.88322	8.34359	19	45162928	45178237	-	933	TRAPPC6A	GO:0005515;GO:0005737;GO:0005783;GO:0005794;GO:0005801;GO:0005802;GO:0005829;GO:0006888;GO:0016192;GO:0030008;GO:0043087;GO:0048193;GO:0048208;GO:0051649;GO:0099022;GO:1903232;GO:1990072	K20304	-	S;U	KOG3316;35PV0;3A37C;3BQKV;3D397;3J4MR;48BV4;494SF;4MJ1T;4MV6Z	trafficking protein particle complex subunit 6A [Source:HGNC Symbol;Acc:HGNC:23069]	79090	O75865;B7TZ90	GO:0006888//endoplasmic reticulum to Golgi vesicle-mediated transport;GO:0016192//vesicle-mediated transport;GO:0043087//regulation of GTPase activity;GO:0048193//Golgi vesicle transport;GO:0048208//COPII vesicle coating;GO:0051649//establishment of localization in cell;GO:0099022//vesicle tethering;GO:1903232//melanosome assembly;	GO:0005737//cytoplasm;GO:0005783//endoplasmic reticulum;GO:0005794//Golgi apparatus;GO:0005801//cis-Golgi network;GO:0005802//trans-Golgi network;GO:0005829//cytosol;GO:0030008//TRAPP complex;GO:1990072//TRAPPIII protein complex;	GO:0005515//protein binding;	-
ENSG00000007264	0.816465	0.988427	0.773631	0.0345659	0.0326433	0	0.893134	0.639876	1.49677	0.338264	0.110855	1.56239	19	3777970	3802129	-	4138	MATK	GO:0000166;GO:0004672;GO:0004713;GO:0004715;GO:0005515;GO:0005524;GO:0005737;GO:0005829;GO:0006468;GO:0008284;GO:0016020;GO:0016301;GO:0016310;GO:0016740;GO:0018108	K08888	EC:2.7.10.2	T;K;L	KOG0197;35FC9;39R08;3BCVU;3CSQR;3J4N4;485DS;48YAE;4MM9K;4N302	megakaryocyte-associated tyrosine kinase [Source:HGNC Symbol;Acc:HGNC:6906]	4145	P42679;F1T0G6	GO:0006468//protein phosphorylation;GO:0008284//positive regulation of cell population proliferation;GO:0016310//phosphorylation;GO:0018108//peptidyl-tyrosine phosphorylation;	GO:0005737//cytoplasm;GO:0005829//cytosol;GO:0016020//membrane;	GO:0000166//nucleotide binding;GO:0004672//protein kinase activity;GO:0004713//protein tyrosine kinase activity;GO:0004715//non-membrane spanning protein tyrosine kinase activity;GO:0005515//protein binding;GO:0005524//ATP binding;GO:0016301//kinase activity;GO:0016740//transferase activity;	ko04722(Neurotrophin signaling pathway)
ENSG00000007306	0	0	0	0	0	0	0	0.0243425	0	0	0	0.149199	19	41673303	41706976	-	2653	CEACAM7	GO:0005576;GO:0005829;GO:0005886;GO:0016020;GO:0016324;GO:0031225	K06499	-	S;T	2RXPD;35T6A;39R3S;3BI39;3D3EB;3JMDB;48AY4;4942J;4MMCP;4N621	CEA cell adhesion molecule 7 [Source:HGNC Symbol;Acc:HGNC:1819]	1087	Q14002	-	GO:0005576//extracellular region;GO:0005829//cytosol;GO:0005886//plasma membrane;GO:0016020//membrane;GO:0016324//apical plasma membrane;GO:0031225//anchored component of membrane;	-	-
ENSG00000007312	0	0	0.0342383	0.100965	0	0.0585234	0	0	0	0.0693367	0	0.124181	17	63928738	63932336	-	2125	CD79B	GO:0002250;GO:0002376;GO:0004888;GO:0005515;GO:0005886;GO:0005887;GO:0006955;GO:0007165;GO:0007166;GO:0009897;GO:0016020;GO:0016021;GO:0019815;GO:0030183;GO:0042802;GO:0050853;GO:0070062	K06507	-	S;T	2S7X8;35IPF;39X7K;3BJP3;3CZ8V;3J57D;484ME;497TC;4MMAC;4N52Q	CD79b molecule [Source:HGNC Symbol;Acc:HGNC:1699]	974	P40259	GO:0002250//adaptive immune response;GO:0002376//immune system process;GO:0006955//immune response;GO:0007165//signal transduction;GO:0007166//cell surface receptor signaling pathway;GO:0030183//B cell differentiation;GO:0050853//B cell receptor signaling pathway;	GO:0005886//plasma membrane;GO:0005887//integral component of plasma membrane;GO:0009897//external side of plasma membrane;GO:0016020//membrane;GO:0016021//integral component of membrane;GO:0019815//B cell receptor complex;GO:0070062//extracellular exosome;	GO:0004888//transmembrane signaling receptor activity;GO:0005515//protein binding;GO:0042802//identical protein binding;	ko04662(B cell receptor signaling pathway)
ENSG00000007314	0.252751	0.13107	0.203008	0.225578	0.106515	0.12824	0.368292	0.305549	0.237279	0.607737	0.432828	0.696284	17	63938554	63972918	-	8243	SCN4A	GO:0001518;GO:0005216;GO:0005244;GO:0005248;GO:0005261;GO:0005272;GO:0005515;GO:0005886;GO:0005887;GO:0006811;GO:0006814;GO:0006936;GO:0016020;GO:0016021;GO:0019228;GO:0030424;GO:0034765;GO:0035725;GO:0055085;GO:0086010;GO:0100001	K04837	-	P;U	KOG2301;35NKW;38BYK;3B9I5;3CRAE;3J6N9;4829E;48XM5;4MM5K;4MTYX	sodium voltage-gated channel alpha subunit 4 [Source:HGNC Symbol;Acc:HGNC:10591]	6329	P35499	GO:0006811//ion transport;GO:0006814//sodium ion transport;GO:0006936//muscle contraction;GO:0019228//neuronal action potential;GO:0034765//regulation of ion transmembrane transport;GO:0035725//sodium ion transmembrane transport;GO:0055085//transmembrane transport;GO:0086010//membrane depolarization during action potential;GO:0100001//regulation of skeletal muscle contraction by action potential;	GO:0001518//voltage-gated sodium channel complex;GO:0005886//plasma membrane;GO:0005887//integral component of plasma membrane;GO:0016020//membrane;GO:0016021//integral component of membrane;GO:0030424//axon;	GO:0005216//ion channel activity;GO:0005244//voltage-gated ion channel activity;GO:0005248//voltage-gated sodium channel activity;GO:0005261//cation channel activity;GO:0005272//sodium channel activity;GO:0005515//protein binding;	-
ENSG00000007341	1.12507	1.13264	1.1127	1.68472	1.616	1.7869	1.36746	1.19476	1.14182	1.26297	1.50869	1.15539	1	112523514	112620825	-	8108	ST7L	GO:0005515;GO:0016020;GO:0016021;GO:0030308	-	-	S	KOG3807;35BC0;3909Y;3BDGC;3CZ4R;3J2GK;47YXN;495BQ;4M7NF;4MXIC	suppression of tumorigenicity 7 like [Source:HGNC Symbol;Acc:HGNC:18441]	54879	Q8TDW4	GO:0030308//negative regulation of cell growth;	GO:0016020//membrane;GO:0016021//integral component of membrane;	GO:0005515//protein binding;	-
ENSG00000007350	0.0479089	0.0218865	0	0	0.0191545	0	0.018717	0	0.0184902	0.0208934	0	0	X	154295795	154330350	+	3526	TKTL1	GO:0003824;GO:0004802;GO:0005634;GO:0005737;GO:0005829;GO:0006007;GO:0006772;GO:0016740;GO:0030976;GO:0046872	K00615	EC:2.2.1.1	G	KOG0523;35HSC;3AEPS;3BXM4;3D4JS;3JF2Q;482IU;496GJ;4MM8C;4N2VH	transketolase like 1 [Source:HGNC Symbol;Acc:HGNC:11835]	8277	P51854	GO:0006007//glucose catabolic process;GO:0006772//thiamine metabolic process;	GO:0005634//nucleus;GO:0005737//cytoplasm;GO:0005829//cytosol;	GO:0003824//catalytic activity;GO:0004802//transketolase activity;GO:0016740//transferase activity;GO:0030976//thiamine pyrophosphate binding;GO:0046872//metal ion binding;	ko00030(Pentose phosphate pathway)
ENSG00000007372	0.00272828	0	0.00705038	0.0207908	0.00327239	0	0.00319765	0.00312906	0.00315889	0.00356947	0.0123476	0.00319642	11	31784779	31817961	-	20639	PAX6	GO:0000122;GO:0000132;GO:0000785;GO:0000976;GO:0000978;GO:0000979;GO:0000981;GO:0001221;GO:0001227;GO:0001228;GO:0001568;GO:0001654;GO:0001709;GO:0001764;GO:0001933;GO:0002052;GO:0002067;GO:0002088;GO:0003002;GO:0003309;GO:0003322;GO:0003677;GO:0003682;GO:0003700;GO:0003723;GO:0005515;GO:0005634;GO:0005654;GO:0005737;GO:0005829;GO:0006306;GO:0006338;GO:0006355;GO:0006357;GO:0006366;GO:0006468;GO:…	K08031	-	K	KOG0849;359V8;3934H;3BBFT;3CRC8;3JADP;481YW;48WDN;4M8VH;4MT56	paired box 6 [Source:HGNC Symbol;Acc:HGNC:8620]	5080	P26367;Q66SS1	GO:0000122//negative regulation of transcription by RNA polymerase II;GO:0000132//establishment of mitotic spindle orientation;GO:0001568//blood vessel development;GO:0001654//eye development;GO:0001709//cell fate determination;GO:0001764//neuron migration;GO:0001933//negative regulation of protein phosphorylation;GO:0002052//positive regulation of neuroblast proliferation;GO:0002067//glandular e…	GO:0000785//chromatin;GO:0005634//nucleus;GO:0005654//nucleoplasm;GO:0005737//cytoplasm;GO:0005829//cytosol;GO:0016020//membrane;GO:0016021//integral component of membrane;	GO:0000976//transcription cis-regulatory region binding;GO:0000978//RNA polymerase II cis-regulatory region sequence-specific DNA binding;GO:0000979//RNA polymerase II core promoter sequence-specific DNA binding;GO:0000981//DNA-binding transcription factor activity, RNA polymerase II-specific;GO:0001221//transcription coregulator binding;GO:0001227//DNA-binding transcription repressor activity, R…	ko04950(Maturity onset diabetes of the young);ko04550(Signaling pathways regulating pluripotency of stem cells)
ENSG00000007376	3.59938	3.28866	4.51936	4.02912	3.14645	1.86386	3.62276	3.40512	4.28521	4.04401	4.08632	4.24082	16	784974	788397	-	2769	RPUSD1	GO:0000455;GO:0001522;GO:0003674;GO:0003723;GO:0005515;GO:0005575;GO:0008150;GO:0009451;GO:0009982	-	-	A;J	KOG1919;35E36;38TF5;3BB3F;3CSXX;3JFSH;481IF;494WI;4MFT7;4N3IR	RNA pseudouridine synthase domain containing 1 [Source:HGNC Symbol;Acc:HGNC:14173]	113000	Q9UJJ7	GO:0000455//enzyme-directed rRNA pseudouridine synthesis;GO:0001522//pseudouridine synthesis;GO:0008150//biological_process;GO:0009451//RNA modification;	GO:0005575//cellular_component;	GO:0003674//molecular_function;GO:0003723//RNA binding;GO:0005515//protein binding;GO:0009982//pseudouridine synthase activity;	-
ENSG00000007384	11.7339	12.438	12.8516	7.77168	4.05453	3.91005	6.99716	8.135	6.40819	7.55592	10.1024	6.49775	16	58059	76355	-	4914	RHBDF1	GO:0000139;GO:0004252;GO:0005515;GO:0005783;GO:0005789;GO:0005794;GO:0008283;GO:0015031;GO:0016020;GO:0016021;GO:0016477;GO:0019838;GO:0042058;GO:0050708;GO:0050709;GO:0061136	-	-	T;K	KOG2290;35JS0;38DNK;3BDK1;3CRD9;3JAAS;47ZE4;48ZMR;4M8ZK;4MTBR	rhomboid 5 homolog 1 [Source:HGNC Symbol;Acc:HGNC:20561]	64285	Q96CC6	GO:0008283//cell population proliferation;GO:0015031//protein transport;GO:0016477//cell migration;GO:0042058//regulation of epidermal growth factor receptor signaling pathway;GO:0050708//regulation of protein secretion;GO:0050709//negative regulation of protein secretion;GO:0061136//regulation of proteasomal protein catabolic process;	GO:0000139//Golgi membrane;GO:0005783//endoplasmic reticulum;GO:0005789//endoplasmic reticulum membrane;GO:0005794//Golgi apparatus;GO:0016020//membrane;GO:0016021//integral component of membrane;	GO:0004252//serine-type endopeptidase activity;GO:0005515//protein binding;GO:0019838//growth factor binding;	-
ENSG00000007392	13.3478	13.5951	14.3015	13.4905	13.0463	12.9779	15.9648	12.4539	16.2569	15.6024	15.6966	12.6046	16	188969	229463	-	6176	LUC7L	GO:0003729;GO:0005515;GO:0005685;GO:0006376;GO:0042802;GO:0045843;GO:0050733;GO:0071004	-	-	A	KOG0796;35M8K;38DNS;3BAPP;3CTE4;3JC59;486FB;48YYE;4MF3U;4MUU1	LUC7 like [Source:HGNC Symbol;Acc:HGNC:6723]	55692	Q9NQ29	GO:0006376//mRNA splice site selection;GO:0045843//negative regulation of striated muscle tissue development;	GO:0005685//U1 snRNP;GO:0071004//U2-type prespliceosome;	GO:0003729//mRNA binding;GO:0005515//protein binding;GO:0042802//identical protein binding;GO:0050733//RS domain binding;	-
ENSG00000007402	2.11115	2.30045	1.88934	0.428574	1.36987	1.16566	2.07886	1.64726	2.66476	2.62623	1.51152	12.5495	3	50362613	50504244	-	6508	CACNA2D2	GO:0005244;GO:0005245;GO:0005262;GO:0005886;GO:0005891;GO:0006811;GO:0006816;GO:0016020;GO:0016021;GO:0034765;GO:0046872;GO:0070588	K04859	-	S;T;P	KOG2353;35JXC;38H7U;3B9G8;3CU8E;3J8GS;487GX;496NE;4M878;4MW85	calcium voltage-gated channel auxiliary subunit alpha2delta 2 [Source:HGNC Symbol;Acc:HGNC:1400]	9254	Q9NY47	GO:0006811//ion transport;GO:0006816//calcium ion transport;GO:0034765//regulation of ion transmembrane transport;GO:0070588//calcium ion transmembrane transport;	GO:0005886//plasma membrane;GO:0005891//voltage-gated calcium channel complex;GO:0016020//membrane;GO:0016021//integral component of membrane;	GO:0005244//voltage-gated ion channel activity;GO:0005245//voltage-gated calcium channel activity;GO:0005262//calcium channel activity;GO:0046872//metal ion binding;	ko05414(Dilated cardiomyopathy);ko05412(Arrhythmogenic right ventricular cardiomyopathy);ko05410(Hypertrophic cardiomyopathy);ko04921(Oxytocin signaling pathway);ko04261(Adrenergic signaling in cardiomyocytes);ko04260(Cardiac muscle contraction);ko04010(MAPK signaling pathway)
ENSG00000007516	0.248869	0.164222	0.214375	0.117068	0.0110556	0.0305358	0.0648187	0.158571	0.266805	0.132652	0.041716	0.129588	16	1333638	1349441	+	6109	BAIAP3	GO:0000149;GO:0001956;GO:0005509;GO:0005515;GO:0005543;GO:0005737;GO:0005768;GO:0005794;GO:0005829;GO:0005886;GO:0006887;GO:0007186;GO:0016020;GO:0019905;GO:0031902;GO:0032228;GO:0032588;GO:0035774;GO:0042147;GO:0046872;GO:0055038;GO:0098793;GO:0099503;GO:1905413;GO:1990502	K15621	-	T;U	KOG1328;35HBE;38DXP;3BBND;3CS8E;3JCU1;485CY;48VBZ;4M8HY;4MXJN	BAI1 associated protein 3 [Source:HGNC Symbol;Acc:HGNC:948]	8938	O94812	GO:0001956//positive regulation of neurotransmitter secretion;GO:0006887//exocytosis;GO:0007186//G protein-coupled receptor signaling pathway;GO:0032228//regulation of synaptic transmission, GABAergic;GO:0035774//positive regulation of insulin secretion involved in cellular response to glucose stimulus;GO:0042147//retrograde transport, endosome to Golgi;GO:1905413//regulation of dense core granul…	GO:0005737//cytoplasm;GO:0005768//endosome;GO:0005794//Golgi apparatus;GO:0005829//cytosol;GO:0005886//plasma membrane;GO:0016020//membrane;GO:0031902//late endosome membrane;GO:0032588//trans-Golgi network membrane;GO:0055038//recycling endosome membrane;GO:0098793//presynapse;GO:0099503//secretory vesicle;	GO:0000149//SNARE binding;GO:0005509//calcium ion binding;GO:0005515//protein binding;GO:0005543//phospholipid binding;GO:0019905//syntaxin binding;GO:0046872//metal ion binding;	ko05202(Transcriptional misregulation in cancer)
ENSG00000007520	5.91011	7.27074	6.3737	6.38333	8.93077	6.93756	8.45407	7.79237	7.65114	8.15852	8.80367	7.41492	16	1349240	1351878	-	1210	TSR3	GO:0000154;GO:0000455;GO:0005737;GO:0005829;GO:0006364;GO:0016740;GO:0030490;GO:0042254;GO:0106388;GO:1904047	K09140	-	S;T;L	KOG3154;35HWS;38FB5;3BIFK;3CTKF;3JBK7;483VP;48ZRN;4MC4Z;4MV47	TSR3 ribosome maturation factor [Source:HGNC Symbol;Acc:HGNC:14175]	115939	Q9UJK0	GO:0000154//rRNA modification;GO:0000455//enzyme-directed rRNA pseudouridine synthesis;GO:0006364//rRNA processing;GO:0030490//maturation of SSU-rRNA;GO:0042254//ribosome biogenesis;	GO:0005737//cytoplasm;GO:0005829//cytosol;	GO:0016740//transferase activity;GO:0106388//18S rRNA aminocarboxypropyltransferase activity;GO:1904047//S-adenosyl-L-methionine binding;	-
ENSG00000007541	0.774104	0.834981	0.657549	1.0469	1.1864	1.16352	1.1593	0.937142	1.08716	0.92838	1.45977	1.15886	16	566995	584109	+	7856	PIGQ	GO:0000506;GO:0005515;GO:0005783;GO:0005789;GO:0005975;GO:0006506;GO:0016020;GO:0016021	K03860	-	S;O;M	KOG1183;35GW8;39UWG;3BF1Q;3CS62;3J3NA;485K8;48VN2;4MB1U;4N38R	phosphatidylinositol glycan anchor biosynthesis class Q [Source:HGNC Symbol;Acc:HGNC:14135]	9091	Q9BRB3	GO:0005975//carbohydrate metabolic process;GO:0006506//GPI anchor biosynthetic process;	GO:0000506//glycosylphosphatidylinositol-N-acetylglucosaminyltransferase (GPI-GnT) complex;GO:0005783//endoplasmic reticulum;GO:0005789//endoplasmic reticulum membrane;GO:0016020//membrane;GO:0016021//integral component of membrane;	GO:0005515//protein binding;	ko00563(Glycosylphosphatidylinositol (GPI)-anchor biosynthesis)
ENSG00000007545	1.90622	1.90326	1.95518	2.11323	2.5221	2.4016	2.41843	1.88573	2.38912	2.01402	2.41917	2.04912	16	1612337	1677908	+	8596	CRAMP1	GO:0003677;GO:0003682;GO:0005634;GO:0007389	-	-	T;K	KOG4468;35HAC;39SBI;3BKCA;3CUVJ;3JABU;4825Z;4936J;4M8HU;4MZRE	cramped chromatin regulator homolog 1 [Source:HGNC Symbol;Acc:HGNC:14122]	57585	Q96RY5;B2RNX8;A7MD53	GO:0007389//pattern specification process;	GO:0005634//nucleus;	GO:0003677//DNA binding;GO:0003682//chromatin binding;	-
ENSG00000007866	7.53494	8.15	9.5211	14.8007	12.5154	12.685	5.49788	7.18033	5.28157	11.8878	12.5541	12.3763	6	35473597	35497079	-	3049	TEAD3	GO:0000785;GO:0000978;GO:0000981;GO:0003677;GO:0003700;GO:0005515;GO:0005634;GO:0005654;GO:0005667;GO:0006355;GO:0006357;GO:0007565;GO:0035329;GO:0045944;GO:0048568;GO:0055059;GO:0061629	K09448	-	K	KOG3841;35DSZ;38CZI;3BCB8;3CS2C;3J5ZH;4802W;48YSH;4MDD0;4N1KP	TEA domain transcription factor 3 [Source:HGNC Symbol;Acc:HGNC:11716]	7005	Q99594	GO:0006355//regulation of transcription, DNA-templated;GO:0006357//regulation of transcription by RNA polymerase II;GO:0007565//female pregnancy;GO:0035329//hippo signaling;GO:0045944//positive regulation of transcription by RNA polymerase II;GO:0048568//embryonic organ development;GO:0055059//asymmetric neuroblast division;	GO:0000785//chromatin;GO:0005634//nucleus;GO:0005654//nucleoplasm;GO:0005667//transcription regulator complex;	GO:0000978//RNA polymerase II cis-regulatory region sequence-specific DNA binding;GO:0000981//DNA-binding transcription factor activity, RNA polymerase II-specific;GO:0003677//DNA binding;GO:0003700//DNA-binding transcription factor activity;GO:0005515//protein binding;GO:0061629//RNA polymerase II-specific DNA-binding transcription factor binding;	ko04392(Hippo signaling pathway - multiple species);ko04390(Hippo signaling pathway)
ENSG00000007908	0	0	0	0	0	0.0135589	0	0	0	0	0	0	1	169722640	169764705	-	4586	SELE	GO:0002092;GO:0002523;GO:0002687;GO:0004888;GO:0005515;GO:0005615;GO:0005886;GO:0005887;GO:0005901;GO:0005905;GO:0006954;GO:0007155;GO:0007157;GO:0007159;GO:0007202;GO:0009897;GO:0012505;GO:0016020;GO:0016021;GO:0019722;GO:0030029;GO:0030246;GO:0030863;GO:0032496;GO:0033691;GO:0034097;GO:0034612;GO:0043274;GO:0045121;GO:0046872;GO:0048471;GO:0050727;GO:0050900;GO:0050901;GO:0070492;GO:0070555;GO:…	K06494	-	S;T	KOG4297;35I4Z;39RBY;3BBT6;3D33W;3JCCC;481R4;48XDM;4M5X3;4MY1U	selectin E [Source:HGNC Symbol;Acc:HGNC:10718]	6401	P16581	GO:0002092//positive regulation of receptor internalization;GO:0002523//leukocyte migration involved in inflammatory response;GO:0002687//positive regulation of leukocyte migration;GO:0006954//inflammatory response;GO:0007155//cell adhesion;GO:0007157//heterophilic cell-cell adhesion via plasma membrane cell adhesion molecules;GO:0007159//leukocyte cell-cell adhesion;GO:0007202//activation of pho…	GO:0005615//extracellular space;GO:0005886//plasma membrane;GO:0005887//integral component of plasma membrane;GO:0005901//caveola;GO:0005905//clathrin-coated pit;GO:0009897//external side of plasma membrane;GO:0012505//endomembrane system;GO:0016020//membrane;GO:0016021//integral component of membrane;GO:0030863//cortical cytoskeleton;GO:0045121//membrane raft;GO:0048471//perinuclear region of cy…	GO:0004888//transmembrane signaling receptor activity;GO:0005515//protein binding;GO:0030246//carbohydrate binding;GO:0033691//sialic acid binding;GO:0043274//phospholipase binding;GO:0046872//metal ion binding;GO:0070492//oligosaccharide binding;	ko05418(Fluid shear stress and atherosclerosis);ko05417(Lipid and atherosclerosis);ko05144(Malaria);ko05143(African trypanosomiasis);ko04933(AGE-RAGE signaling pathway in diabetic complications);ko04668(TNF signaling pathway);ko04514(Cell adhesion molecules)
ENSG00000007923	6.97968	7.01908	6.81457	8.2777	7.04108	6.88066	8.2563	7.91486	8.12948	8.36365	8.66073	8.79468	1	6634168	6701924	-	12182	DNAJC11	GO:0001401;GO:0005515;GO:0005654;GO:0005739;GO:0005741;GO:0007007;GO:0016020;GO:0016607;GO:0042407;GO:0061617;GO:0140275	K09531	-	O	KOG0718;35HIZ;38FBU;3BD5C;3CYHX;3J579;485V7;48WXK;4M8TA;4N25V	DnaJ heat shock protein family (Hsp40) member C11 [Source:HGNC Symbol;Acc:HGNC:25570]	55735	Q9NVH1	GO:0007007//inner mitochondrial membrane organization;GO:0042407//cristae formation;	GO:0001401//SAM complex;GO:0005654//nucleoplasm;GO:0005739//mitochondrion;GO:0005741//mitochondrial outer membrane;GO:0016020//membrane;GO:0016607//nuclear speck;GO:0061617//MICOS complex;GO:0140275//MIB complex;	GO:0005515//protein binding;	-
ENSG00000007933	0	0	0	0	0	0	0	0	0	0	0	0	1	171090901	171117819	+	3439	FMO3	GO:0004497;GO:0004499;GO:0005515;GO:0005783;GO:0005789;GO:0016020;GO:0016021;GO:0016491;GO:0034899;GO:0043231;GO:0050660;GO:0050661	K00485	-	Q;P	KOG1399;3597E;38F1Q;3BEWK;3CSZC;3JA03;482YX;48X6X;4M7FR;4MYKZ	flavin containing dimethylaniline monoxygenase 3 [Source:HGNC Symbol;Acc:HGNC:3771]	2328	P31513;A0A024R8Z4;Q53FW5	-	GO:0005783//endoplasmic reticulum;GO:0005789//endoplasmic reticulum membrane;GO:0016020//membrane;GO:0016021//integral component of membrane;GO:0043231//intracellular membrane-bounded organelle;	GO:0004497//monooxygenase activity;GO:0004499//N,N-dimethylaniline monooxygenase activity;GO:0005515//protein binding;GO:0016491//oxidoreductase activity;GO:0034899//trimethylamine monooxygenase activity;GO:0050660//flavin adenine dinucleotide binding;GO:0050661//NADP binding;	ko00982(Drug metabolism - cytochrome P450)
ENSG00000007944	4.78406	4.06961	5.06832	0.675127	27.3278	28.5199	6.01528	4.66696	5.60281	6.90659	3.76624	9.55634	6	16129086	16148248	+	3072	MYLIP	GO:0004842;GO:0005515;GO:0005737;GO:0005829;GO:0005856;GO:0005886;GO:0006511;GO:0007399;GO:0008092;GO:0010977;GO:0010989;GO:0016020;GO:0016567;GO:0016740;GO:0031648;GO:0032803;GO:0042632;GO:0045732;GO:0046872;GO:0061630	K10637	EC:2.3.2.27	S;O	2QV76;35AJD;38G93;3B95T;3CU47;3JBUJ;489ME;48Y29;4MHGM;4N02N	myosin regulatory light chain interacting protein [Source:HGNC Symbol;Acc:HGNC:21155]	29116	Q8WY64	GO:0006511//ubiquitin-dependent protein catabolic process;GO:0007399//nervous system development;GO:0010977//negative regulation of neuron projection development;GO:0010989//negative regulation of low-density lipoprotein particle clearance;GO:0016567//protein ubiquitination;GO:0031648//protein destabilization;GO:0032803//regulation of low-density lipoprotein particle receptor catabolic process;GO…	GO:0005737//cytoplasm;GO:0005829//cytosol;GO:0005856//cytoskeleton;GO:0005886//plasma membrane;GO:0016020//membrane;	GO:0004842//ubiquitin-protein transferase activity;GO:0005515//protein binding;GO:0008092//cytoskeletal protein binding;GO:0016740//transferase activity;GO:0046872//metal ion binding;GO:0061630//ubiquitin protein ligase activity;	ko04979(Cholesterol metabolism)
ENSG00000007952	0.287855	0.182081	0.228884	0.0843692	0.265588	0.195615	0.129761	0.152373	0.0512752	0.144849	0.260555	0.155653	X	100843324	100874359	-	2543	NOX1	GO:0000165;GO:0001525;GO:0003081;GO:0005244;GO:0005515;GO:0005737;GO:0005768;GO:0005769;GO:0005886;GO:0006739;GO:0006811;GO:0006952;GO:0006954;GO:0007165;GO:0007254;GO:0008217;GO:0008284;GO:0008631;GO:0010575;GO:0016020;GO:0016021;GO:0016175;GO:0016477;GO:0016491;GO:0030198;GO:0031267;GO:0034220;GO:0034765;GO:0042554;GO:0042743;GO:0042995;GO:0043020;GO:0043410;GO:0045726;GO:0045730;GO:0046330;GO:…	K08008	-	Q;C;P	KOG0039;35P2X;38CEX;3BAIV;3CSC2;3JE9V;4885T;493J5;4MB9U;4N2Y4	NADPH oxidase 1 [Source:HGNC Symbol;Acc:HGNC:7889]	27035	Q9Y5S8	GO:0000165//MAPK cascade;GO:0001525//angiogenesis;GO:0003081//regulation of systemic arterial blood pressure by renin-angiotensin;GO:0006739//NADP metabolic process;GO:0006811//ion transport;GO:0006952//defense response;GO:0006954//inflammatory response;GO:0007165//signal transduction;GO:0007254//JNK cascade;GO:0008217//regulation of blood pressure;GO:0008284//positive regulation of cell populati…	GO:0005737//cytoplasm;GO:0005768//endosome;GO:0005769//early endosome;GO:0005886//plasma membrane;GO:0016020//membrane;GO:0016021//integral component of membrane;GO:0042995//cell projection;GO:0043020//NADPH oxidase complex;GO:0070161//anchoring junction;	GO:0005244//voltage-gated ion channel activity;GO:0005515//protein binding;GO:0016175//superoxide-generating NAD(P)H oxidase activity;GO:0016491//oxidoreductase activity;GO:0031267//small GTPase binding;GO:0046872//metal ion binding;GO:0050661//NADP binding;GO:0050664//oxidoreductase activity, acting on NAD(P)H, oxygen as acceptor;	ko05418(Fluid shear stress and atherosclerosis);ko05417(Lipid and atherosclerosis);ko05208(Chemical carcinogenesis - reactive oxygen species);ko05022(Pathways of neurodegeneration - multiple diseases);ko05010(Alzheimer disease);ko04933(AGE-RAGE signaling pathway in diabetic complications);ko04380(Osteoclast differentiation)
ENSG00000007968	0.721644	0.960764	0.999036	0.837987	1.1747	1.07013	0.676637	0.898595	0.931036	2.58965	1.22243	3.58722	1	23506438	23531233	-	5462	E2F2	GO:0000785;GO:0000977;GO:0000978;GO:0000981;GO:0000987;GO:0001228;GO:0003677;GO:0003700;GO:0005515;GO:0005634;GO:0005654;GO:0005667;GO:0006355;GO:0006357;GO:0006367;GO:0007049;GO:0043565;GO:0045944;GO:0046983;GO:0051726;GO:0072332;GO:0090575;GO:1903671;GO:1990086;GO:1990837	K09389	-	K	KOG2577;35DJD;399GZ;3B9HH;3CTUS;3J2Z3;48AE2;48X45;4MBXC;4MVC3	E2F transcription factor 2 [Source:HGNC Symbol;Acc:HGNC:3114]	1870	Q14209	GO:0006355//regulation of transcription, DNA-templated;GO:0006357//regulation of transcription by RNA polymerase II;GO:0006367//transcription initiation from RNA polymerase II promoter;GO:0007049//cell cycle;GO:0045944//positive regulation of transcription by RNA polymerase II;GO:0051726//regulation of cell cycle;GO:0072332//intrinsic apoptotic signaling pathway by p53 class mediator;GO:1903671//…	GO:0000785//chromatin;GO:0005634//nucleus;GO:0005654//nucleoplasm;GO:0005667//transcription regulator complex;GO:0090575//RNA polymerase II transcription regulator complex;	GO:0000977//RNA polymerase II transcription regulatory region sequence-specific DNA binding;GO:0000978//RNA polymerase II cis-regulatory region sequence-specific DNA binding;GO:0000981//DNA-binding transcription factor activity, RNA polymerase II-specific;GO:0000987//cis-regulatory region sequence-specific DNA binding;GO:0001228//DNA-binding transcription activator activity, RNA polymerase II-spe…	ko05226(Gastric cancer);ko05225(Hepatocellular carcinoma);ko05224(Breast cancer);ko05223(Non-small cell lung cancer);ko05222(Small cell lung cancer);ko05220(Chronic myeloid leukemia);ko05219(Bladder cancer);ko05218(Melanoma);ko05215(Prostate cancer);ko05214(Glioma);ko05212(Pancreatic cancer);ko05206(MicroRNAs in cancer);ko05200(Pathways in cancer);ko05169(Epstein-Barr virus infection);ko05167(Kap…
ENSG00000008018	59.7346	64.3389	65.9365	68.3262	74.7829	73.474	54.6648	64.697	57.5279	63.9095	73.8459	63.7709	6	170535120	170553307	-	2219	PSMB1	GO:0000502;GO:0005515;GO:0005576;GO:0005634;GO:0005654;GO:0005737;GO:0005829;GO:0005839;GO:0010498;GO:0019774;GO:0034774;GO:0043161;GO:0051603;GO:0070062;GO:1904813	K02732	EC:3.4.25.1	O	KOG0179;35DCY;38EK6;3BGIT;3CV39;3JDK1;488R3;497SJ;4M6NI;4MUH7	proteasome 20S subunit beta 1 [Source:HGNC Symbol;Acc:HGNC:9537]	5689	P20618;A0A140VK45	GO:0010498//proteasomal protein catabolic process;GO:0043161//proteasome-mediated ubiquitin-dependent protein catabolic process;GO:0051603//proteolysis involved in cellular protein catabolic process;	GO:0000502//proteasome complex;GO:0005576//extracellular region;GO:0005634//nucleus;GO:0005654//nucleoplasm;GO:0005737//cytoplasm;GO:0005829//cytosol;GO:0005839//proteasome core complex;GO:0019774//proteasome core complex, beta-subunit complex;GO:0034774//secretory granule lumen;GO:0070062//extracellular exosome;GO:1904813//ficolin-1-rich granule lumen;	GO:0005515//protein binding;	ko05022(Pathways of neurodegeneration - multiple diseases);ko05020(Prion disease);ko05017(Spinocerebellar ataxia);ko05016(Huntington disease);ko05014(Amyotrophic lateral sclerosis);ko05012(Parkinson disease);ko05010(Alzheimer disease);ko03050(Proteasome)
ENSG00000008056	0.40727	0.330766	0.292351	0.306529	0.343756	0.433086	0.229829	0.207599	0.174649	0.177614	0.259417	0.335775	X	47571901	47619857	-	3733	SYN1	GO:0000795;GO:0003779;GO:0005515;GO:0005524;GO:0005794;GO:0005829;GO:0005856;GO:0007268;GO:0007269;GO:0008021;GO:0014069;GO:0019901;GO:0030424;GO:0030425;GO:0030672;GO:0042802;GO:0043229;GO:0044297;GO:0045202;GO:0046928;GO:0048306;GO:0048666;GO:0048786;GO:0050808;GO:0097091;GO:0098685;GO:0098693;GO:0098793;GO:0098850;GO:0098993;GO:0099504;GO:0106006;GO:2000300	K19941	-	S;T;U	KOG3895;35AIC;38EM2;3BBHP;3CT80;3J6SW;483ZY;48X74;4MCGM;4MTFK	synapsin I [Source:HGNC Symbol;Acc:HGNC:11494]	6853	P17600	GO:0007268//chemical synaptic transmission;GO:0007269//neurotransmitter secretion;GO:0046928//regulation of neurotransmitter secretion;GO:0048666//neuron development;GO:0050808//synapse organization;GO:0097091//synaptic vesicle clustering;GO:0098693//regulation of synaptic vesicle cycle;GO:0099504//synaptic vesicle cycle;GO:2000300//regulation of synaptic vesicle exocytosis;	GO:0000795//synaptonemal complex;GO:0005794//Golgi apparatus;GO:0005829//cytosol;GO:0005856//cytoskeleton;GO:0008021//synaptic vesicle;GO:0014069//postsynaptic density;GO:0030424//axon;GO:0030425//dendrite;GO:0030672//synaptic vesicle membrane;GO:0043229//intracellular organelle;GO:0044297//cell body;GO:0045202//synapse;GO:0048786//presynaptic active zone;GO:0098685//Schaffer collateral - CA1 syn…	GO:0003779//actin binding;GO:0005515//protein binding;GO:0005524//ATP binding;GO:0019901//protein kinase binding;GO:0042802//identical protein binding;GO:0048306//calcium-dependent protein binding;GO:0106006//cytoskeletal protein-membrane anchor activity;	-
ENSG00000008083	15.1684	15.4739	15.1129	8.78499	17.8474	17.3677	17.8942	16.021	18.3665	18.1816	11.6075	30.2913	6	15246069	15522042	+	6244	JARID2	GO:0000122;GO:0001889;GO:0003677;GO:0003682;GO:0005634;GO:0005654;GO:0005739;GO:0006325;GO:0006338;GO:0007417;GO:0008283;GO:0009048;GO:0010614;GO:0030154;GO:0032452;GO:0035097;GO:0035098;GO:0042127;GO:0043130;GO:0045892;GO:0046976;GO:0048536;GO:0048538;GO:0048863;GO:0060038;GO:0060044;GO:0061649;GO:0140718;GO:1902682;GO:1990830	K11478	-	C;K	KOG1246;35AQA;38V05;3BFR7;3D27C;3JCEQ;48797;4935F;4MDPA;4MVYU	jumonji and AT-rich interaction domain containing 2 [Source:HGNC Symbol;Acc:HGNC:6196]	3720	Q92833	GO:0000122//negative regulation of transcription by RNA polymerase II;GO:0001889//liver development;GO:0006325//chromatin organization;GO:0006338//chromatin remodeling;GO:0007417//central nervous system development;GO:0008283//cell population proliferation;GO:0009048//dosage compensation by inactivation of X chromosome;GO:0010614//negative regulation of cardiac muscle hypertrophy;GO:0030154//cell…	GO:0005634//nucleus;GO:0005654//nucleoplasm;GO:0005739//mitochondrion;GO:0035097//histone methyltransferase complex;GO:0035098//ESC/E(Z) complex;	GO:0003677//DNA binding;GO:0003682//chromatin binding;GO:0032452//histone demethylase activity;GO:0043130//ubiquitin binding;GO:0046976//histone methyltransferase activity (H3-K27 specific);GO:0061649//ubiquitin modification-dependent histone binding;	ko04550(Signaling pathways regulating pluripotency of stem cells)
ENSG00000008086	2.90468	2.79837	3.03534	1.59127	2.86729	3.10318	4.20788	2.88064	5.14222	2.18042	2.40453	3.4758	X	18425583	18653629	+	19056	CDKL5	GO:0000166;GO:0001764;GO:0004672;GO:0004674;GO:0004693;GO:0005515;GO:0005524;GO:0005634;GO:0005654;GO:0005737;GO:0005813;GO:0005815;GO:0005856;GO:0006468;GO:0016301;GO:0016310;GO:0016740;GO:0031267;GO:0032587;GO:0032839;GO:0036064;GO:0042995;GO:0043547;GO:0044294;GO:0045773;GO:0046777;GO:0050773;GO:0050775;GO:0051726;GO:0097542;GO:0098978;GO:0099175;GO:0106310;GO:1902017	K08824	EC:2.7.11.22	T	KOG0593;35ITJ;38DW6;3B9CH;3CSRX;3J2H3;483NI;48Z4S;4MGYH;4MWAJ	cyclin dependent kinase like 5 [Source:HGNC Symbol;Acc:HGNC:11411]	6792	O76039	GO:0001764//neuron migration;GO:0006468//protein phosphorylation;GO:0016310//phosphorylation;GO:0043547//positive regulation of GTPase activity;GO:0045773//positive regulation of axon extension;GO:0046777//protein autophosphorylation;GO:0050773//regulation of dendrite development;GO:0050775//positive regulation of dendrite morphogenesis;GO:0051726//regulation of cell cycle;GO:0099175//regulation …	GO:0005634//nucleus;GO:0005654//nucleoplasm;GO:0005737//cytoplasm;GO:0005813//centrosome;GO:0005815//microtubule organizing center;GO:0005856//cytoskeleton;GO:0032587//ruffle membrane;GO:0032839//dendrite cytoplasm;GO:0036064//ciliary basal body;GO:0042995//cell projection;GO:0044294//dendritic growth cone;GO:0097542//ciliary tip;GO:0098978//glutamatergic synapse;	GO:0000166//nucleotide binding;GO:0004672//protein kinase activity;GO:0004674//protein serine/threonine kinase activity;GO:0004693//cyclin-dependent protein serine/threonine kinase activity;GO:0005515//protein binding;GO:0005524//ATP binding;GO:0016301//kinase activity;GO:0016740//transferase activity;GO:0031267//small GTPase binding;GO:0106310//protein serine kinase activity;	-
ENSG00000008118	0.0507592	0.0231887	0.0218619	0.0214895	0.101471	0.411053	0.0396612	0.0388105	0.078361	0.177092	0.0918905	0.237876	1	209583714	209613939	+	3328	CAMK1G	GO:0000139;GO:0000166;GO:0003824;GO:0004672;GO:0004674;GO:0004683;GO:0005515;GO:0005516;GO:0005524;GO:0005737;GO:0005794;GO:0005886;GO:0005954;GO:0006468;GO:0008152;GO:0012505;GO:0016020;GO:0016301;GO:0016310;GO:0016740;GO:0018105;GO:0043005;GO:0106310	K08794	EC:2.7.11.17	T	KOG0032;35N7A;38DCI;3BB0K;3D0JY;3J8T6;481AB;48YJQ;4M74K;4MWXI	calcium/calmodulin dependent protein kinase IG [Source:HGNC Symbol;Acc:HGNC:14585]	57172	Q96NX5	GO:0006468//protein phosphorylation;GO:0008152//metabolic process;GO:0016310//phosphorylation;GO:0018105//peptidyl-serine phosphorylation;	GO:0000139//Golgi membrane;GO:0005737//cytoplasm;GO:0005794//Golgi apparatus;GO:0005886//plasma membrane;GO:0005954//calcium- and calmodulin-dependent protein kinase complex;GO:0012505//endomembrane system;GO:0016020//membrane;GO:0043005//neuron projection;	GO:0000166//nucleotide binding;GO:0003824//catalytic activity;GO:0004672//protein kinase activity;GO:0004674//protein serine/threonine kinase activity;GO:0004683//calmodulin-dependent protein kinase activity;GO:0005515//protein binding;GO:0005516//calmodulin binding;GO:0005524//ATP binding;GO:0016301//kinase activity;GO:0016740//transferase activity;GO:0106310//protein serine kinase activity;	ko05214(Glioma);ko04925(Aldosterone synthesis and secretion);ko04921(Oxytocin signaling pathway);ko04020(Calcium signaling pathway)
ENSG00000008128	0.0775147	0.0455292	0.0715403	0.0843858	0.026564	0.036685	0.103829	0.0889015	0.0641065	0.0724388	0.0200467	0.0518945	1	1702379	1724357	-	5085	CDK11A	GO:0000166;GO:0000278;GO:0001558;GO:0004672;GO:0004674;GO:0004693;GO:0005524;GO:0005634;GO:0005737;GO:0006355;GO:0006468;GO:0006915;GO:0007049;GO:0007346;GO:0016301;GO:0016310;GO:0016740;GO:0050684;GO:0106310	K08818	EC:2.7.11.22	T	KOG0663;35F9M;38C2D;3BFIM;3CZ9A;3JEUH;47ZH7;490MB;4MA5J;4MYIT	cyclin dependent kinase 11A [Source:HGNC Symbol;Acc:HGNC:1730]	728642	Q9UQ88	GO:0000278//mitotic cell cycle;GO:0001558//regulation of cell growth;GO:0006355//regulation of transcription, DNA-templated;GO:0006468//protein phosphorylation;GO:0006915//apoptotic process;GO:0007049//cell cycle;GO:0007346//regulation of mitotic cell cycle;GO:0016310//phosphorylation;GO:0050684//regulation of mRNA processing;	GO:0005634//nucleus;GO:0005737//cytoplasm;	GO:0000166//nucleotide binding;GO:0004672//protein kinase activity;GO:0004674//protein serine/threonine kinase activity;GO:0004693//cyclin-dependent protein serine/threonine kinase activity;GO:0005524//ATP binding;GO:0016301//kinase activity;GO:0016740//transferase activity;GO:0106310//protein serine kinase activity;	-
ENSG00000008130	8.72434	8.03586	8.47737	9.02629	7.67543	8.41734	8.61387	8.38273	9.16495	9.58904	9.16886	12.7204	1	1751232	1780457	-	5570	NADK	GO:0000166;GO:0003951;GO:0005515;GO:0005524;GO:0005829;GO:0006741;GO:0016301;GO:0016310;GO:0016740;GO:0016773;GO:0019674;GO:0046034;GO:0046872	K00858	EC:2.7.1.23	F;G	KOG2178;35C1Q;38C2Y;3BH73;3CUWQ;3JATV;482W1;491HI;4MECY;4MWJA	NAD kinase [Source:HGNC Symbol;Acc:HGNC:29831]	65220	O95544;A0A024R058;Q6PJ22	GO:0006741//NADP biosynthetic process;GO:0016310//phosphorylation;GO:0019674//NAD metabolic process;GO:0046034//ATP metabolic process;	GO:0005829//cytosol;	GO:0000166//nucleotide binding;GO:0003951//NAD+ kinase activity;GO:0005515//protein binding;GO:0005524//ATP binding;GO:0016301//kinase activity;GO:0016740//transferase activity;GO:0016773//phosphotransferase activity, alcohol group as acceptor;GO:0046872//metal ion binding;	ko00760(Nicotinate and nicotinamide metabolism)
ENSG00000008196	0	0	0	0	0.010973	0.0303076	0	0	0	0.0359075	0	0.0643096	6	50818723	50847619	+	6155	TFAP2B	GO:0000122;GO:0000785;GO:0000977;GO:0000978;GO:0000981;GO:0000987;GO:0001228;GO:0001822;GO:0003091;GO:0003677;GO:0003682;GO:0003700;GO:0005515;GO:0005634;GO:0005654;GO:0006006;GO:0006355;GO:0006357;GO:0006366;GO:0007423;GO:0008284;GO:0008285;GO:0009410;GO:0010467;GO:0010842;GO:0010960;GO:0030510;GO:0035136;GO:0035137;GO:0035810;GO:0035909;GO:0042127;GO:0042593;GO:0042803;GO:0043066;GO:0043524;GO:…	K09176	-	S;K	KOG3811;35D6B;38FCA;3BARA;3CZHA;3J7DN;48BE8;48WFG;4MRK9;4N9JG	transcription factor AP-2 beta [Source:HGNC Symbol;Acc:HGNC:11743]	7021	Q92481	GO:0000122//negative regulation of transcription by RNA polymerase II;GO:0001822//kidney development;GO:0003091//renal water homeostasis;GO:0006006//glucose metabolic process;GO:0006355//regulation of transcription, DNA-templated;GO:0006357//regulation of transcription by RNA polymerase II;GO:0006366//transcription by RNA polymerase II;GO:0007423//sensory organ development;GO:0008284//positive re…	GO:0000785//chromatin;GO:0005634//nucleus;GO:0005654//nucleoplasm;	GO:0000977//RNA polymerase II transcription regulatory region sequence-specific DNA binding;GO:0000978//RNA polymerase II cis-regulatory region sequence-specific DNA binding;GO:0000981//DNA-binding transcription factor activity, RNA polymerase II-specific;GO:0000987//cis-regulatory region sequence-specific DNA binding;GO:0001228//DNA-binding transcription activator activity, RNA polymerase II-spe…	-
ENSG00000008197	0.0255601	0.0350304	0	0	0	0	0	0	0	0	0	0	6	50713526	50773033	+	2203	TFAP2D	GO:0000785;GO:0000977;GO:0000981;GO:0003677;GO:0003700;GO:0005515;GO:0005634;GO:0005667;GO:0006355;GO:0006357;GO:0006366;GO:0042127;GO:0043524;GO:0045893;GO:0045944;GO:0048856;GO:0061379	K09178	-	S;K	KOG3811;35GKM;38IGZ;3BGJE;3CT6W;3J386;483KE;48ZJ4;4MFPG;4MXJ9	transcription factor AP-2 delta [Source:HGNC Symbol;Acc:HGNC:15581]	83741	Q7Z6R9	GO:0006355//regulation of transcription, DNA-templated;GO:0006357//regulation of transcription by RNA polymerase II;GO:0006366//transcription by RNA polymerase II;GO:0042127//regulation of cell population proliferation;GO:0043524//negative regulation of neuron apoptotic process;GO:0045893//positive regulation of transcription, DNA-templated;GO:0045944//positive regulation of transcription by RNA …	GO:0000785//chromatin;GO:0005634//nucleus;GO:0005667//transcription regulator complex;	GO:0000977//RNA polymerase II transcription regulatory region sequence-specific DNA binding;GO:0000981//DNA-binding transcription factor activity, RNA polymerase II-specific;GO:0003677//DNA binding;GO:0003700//DNA-binding transcription factor activity;GO:0005515//protein binding;	-
ENSG00000008226	0	0.0277663	0.0523553	0.0171545	0.00810014	0.00745756	0.00791512	0.0154907	0.0312767	0.132532	0.0794665	0.174066	3	38039205	38124025	+	8338	DLEC1	GO:0002357;GO:0003674;GO:0005515;GO:0005737;GO:0005829;GO:0005929;GO:0007283;GO:0008285;GO:0015631;GO:0030154;GO:0043014;GO:0048487	K25548	-	S	2QQQ5;35BG6;38F1I;3BCW6;3CR68;3J69J;482KW;4953N;4MBFG;4MYFP	DLEC1 cilia and flagella associated protein [Source:HGNC Symbol;Acc:HGNC:2899]	9940	Q9Y238	GO:0002357//defense response to tumor cell;GO:0007283//spermatogenesis;GO:0008285//negative regulation of cell population proliferation;GO:0030154//cell differentiation;	GO:0005737//cytoplasm;GO:0005829//cytosol;GO:0005929//cilium;	GO:0003674//molecular_function;GO:0005515//protein binding;GO:0015631//tubulin binding;GO:0043014//alpha-tubulin binding;GO:0048487//beta-tubulin binding;	-
ENSG00000008256	6.50538	5.79321	6.31358	5.31944	5.41893	5.02117	6.26101	5.51515	6.47698	4.55365	5.30923	4.71383	7	6161776	6272644	-	5808	CYTH3	GO:0000139;GO:0001726;GO:0005085;GO:0005515;GO:0005547;GO:0005654;GO:0005737;GO:0005829;GO:0005886;GO:0005912;GO:0005923;GO:0008289;GO:0016020;GO:0031234;GO:0032012;GO:0045785;GO:0048193;GO:0050790;GO:0070161;GO:0090162	K18441	-	C;U	KOG0930;35AFB;38E0F;3BBZ8;3CT5Z;3J2UX;486RT;493YA;4MAT1;4MZY2	cytohesin 3 [Source:HGNC Symbol;Acc:HGNC:9504]	9265	O43739	GO:0032012//regulation of ARF protein signal transduction;GO:0045785//positive regulation of cell adhesion;GO:0048193//Golgi vesicle transport;GO:0050790//regulation of catalytic activity;GO:0090162//establishment of epithelial cell polarity;	GO:0000139//Golgi membrane;GO:0001726//ruffle;GO:0005654//nucleoplasm;GO:0005737//cytoplasm;GO:0005829//cytosol;GO:0005886//plasma membrane;GO:0005912//adherens junction;GO:0005923//bicellular tight junction;GO:0016020//membrane;GO:0031234//extrinsic component of cytoplasmic side of plasma membrane;GO:0070161//anchoring junction;	GO:0005085//guanyl-nucleotide exchange factor activity;GO:0005515//protein binding;GO:0005547//phosphatidylinositol-3,4,5-trisphosphate binding;GO:0008289//lipid binding;	ko05132(Salmonella infection);ko05131(Shigellosis);ko05130(Pathogenic Escherichia coli infection);ko04144(Endocytosis);ko04072(Phospholipase D signaling pathway)
ENSG00000008277	1.36776	1.18005	1.3361	1.13021	1.61089	1.72877	1.21196	1.09146	1.30698	1.92422	2.31574	1.36112	7	87934143	88202889	+	13668	ADAM22	GO:0004222;GO:0005178;GO:0005515;GO:0005886;GO:0006508;GO:0007155;GO:0007162;GO:0007417;GO:0008237;GO:0008344;GO:0014037;GO:0016020;GO:0016021;GO:0022011;GO:0030424;GO:0042063;GO:0042995;GO:0098978;GO:0099061;GO:0099645	K16068	EC:3.4.24.-	O;L	KOG3607;35IY3;38B6W;3B9I0;3CU5P;3JB85;47ZWW;48V13;4MAQG;4MSK2	ADAM metallopeptidase domain 22 [Source:HGNC Symbol;Acc:HGNC:201]	53616	Q9P0K1	GO:0006508//proteolysis;GO:0007155//cell adhesion;GO:0007162//negative regulation of cell adhesion;GO:0007417//central nervous system development;GO:0008344//adult locomotory behavior;GO:0014037//Schwann cell differentiation;GO:0022011//myelination in peripheral nervous system;GO:0042063//gliogenesis;GO:0099645//neurotransmitter receptor localization to postsynaptic specialization membrane;	GO:0005886//plasma membrane;GO:0016020//membrane;GO:0016021//integral component of membrane;GO:0030424//axon;GO:0042995//cell projection;GO:0098978//glutamatergic synapse;GO:0099061//integral component of postsynaptic density membrane;	GO:0004222//metalloendopeptidase activity;GO:0005178//integrin binding;GO:0005515//protein binding;GO:0008237//metallopeptidase activity;	-
ENSG00000008282	52.4569	51.9962	52.2726	40.5648	45.1807	47.0473	52.3841	49.6176	53.9231	40.5706	44.3807	38.2355	7	106090505	106112589	-	2909	SYPL1	GO:0005515;GO:0005887;GO:0007268;GO:0008021;GO:0016020;GO:0016021;GO:0030141;GO:0030285;GO:0030659;GO:0030672;GO:0031410;GO:0042470;GO:0070062	-	-	S	2RY2D;35ERV;39TFV;3BBZE;3CV4B;3JCF3;485KQ;4916E;4MIR5;4N1Q3	synaptophysin like 1 [Source:HGNC Symbol;Acc:HGNC:11507]	6856	Q16563;A4D0R1	GO:0007268//chemical synaptic transmission;	GO:0005887//integral component of plasma membrane;GO:0008021//synaptic vesicle;GO:0016020//membrane;GO:0016021//integral component of membrane;GO:0030141//secretory granule;GO:0030285//integral component of synaptic vesicle membrane;GO:0030659//cytoplasmic vesicle membrane;GO:0030672//synaptic vesicle membrane;GO:0031410//cytoplasmic vesicle;GO:0042470//melanosome;GO:0070062//extracellular exosom…	GO:0005515//protein binding;	-
ENSG00000008283	4.26357	3.87608	4.35495	1.25587	3.26472	2.59479	4.22446	5.31668	3.76701	2.69865	1.17413	3.37578	17	63432304	63446354	-	5296	CYB561	GO:0005515;GO:0005765;GO:0006879;GO:0016020;GO:0016021;GO:0016491;GO:0022900;GO:0031410;GO:0042584;GO:0046872;GO:0140575;GO:0140576	K08360	EC:7.2.1.3	C;U	KOG1619;35IWC;39VHP;3BEJC;3D2GH;3JBQI;4864P;48VUX;4MIKV;4MWTC	cytochrome b561 [Source:HGNC Symbol;Acc:HGNC:2571]	1534	P49447;B3KTA1	GO:0006879//cellular iron ion homeostasis;GO:0022900//electron transport chain;GO:0140576//ascorbate homeostasis;	GO:0005765//lysosomal membrane;GO:0016020//membrane;GO:0016021//integral component of membrane;GO:0031410//cytoplasmic vesicle;GO:0042584//chromaffin granule membrane;	GO:0005515//protein binding;GO:0016491//oxidoreductase activity;GO:0046872//metal ion binding;GO:0140575//transmembrane monodehydroascorbate reductase activity;	-
ENSG00000008294	18.3848	18.5455	18.0445	20.0709	12.4725	12.6901	14.2142	14.8712	13.9001	12.563	12.9863	11.8738	17	50962174	51120868	-	11951	SPAG9	GO:0001669;GO:0001933;GO:0005078;GO:0005515;GO:0005737;GO:0005764;GO:0005765;GO:0005829;GO:0008432;GO:0016020;GO:0016021;GO:0016192;GO:0019894;GO:0030159;GO:0030335;GO:0031410;GO:0032418;GO:0034451;GO:0042147;GO:0042802;GO:0043410;GO:0045665;GO:0045666;GO:0048471;GO:0051146;GO:0070062;GO:1903860	K20317	-	S;T	KOG2077;35NSS;38BAW;3BB0Y;3CT9C;3J7VC;48AR7;48XZR;4MI35;4MYU3	sperm associated antigen 9 [Source:HGNC Symbol;Acc:HGNC:14524]	9043	O60271	GO:0001933//negative regulation of protein phosphorylation;GO:0016192//vesicle-mediated transport;GO:0030335//positive regulation of cell migration;GO:0032418//lysosome localization;GO:0042147//retrograde transport, endosome to Golgi;GO:0043410//positive regulation of MAPK cascade;GO:0045665//negative regulation of neuron differentiation;GO:0045666//positive regulation of neuron differentiation;G…	GO:0001669//acrosomal vesicle;GO:0005737//cytoplasm;GO:0005764//lysosome;GO:0005765//lysosomal membrane;GO:0005829//cytosol;GO:0016020//membrane;GO:0016021//integral component of membrane;GO:0031410//cytoplasmic vesicle;GO:0034451//centriolar satellite;GO:0048471//perinuclear region of cytoplasm;GO:0070062//extracellular exosome;	GO:0005078//MAP-kinase scaffold activity;GO:0005515//protein binding;GO:0008432//JUN kinase binding;GO:0019894//kinesin binding;GO:0030159//signaling receptor complex adaptor activity;GO:0042802//identical protein binding;	-
ENSG00000008300	2.82967	2.98101	2.95754	1.23928	1.49707	1.78238	2.55884	1.94908	2.80556	1.90958	1.31746	1.90053	3	48636463	48662886	-	13850	CELSR3	GO:0004888;GO:0004930;GO:0005509;GO:0005515;GO:0005886;GO:0007155;GO:0007156;GO:0007165;GO:0007166;GO:0007186;GO:0016020;GO:0016021;GO:0060071;GO:0098609	K04602	-	O;T	KOG4289;35FQ2;38E9P;3BB9S;3CRQ5;3J8RR;4842W;4900S;4MCBC;4N5W4	cadherin EGF LAG seven-pass G-type receptor 3 [Source:HGNC Symbol;Acc:HGNC:3230]	1951	Q9NYQ7	GO:0007155//cell adhesion;GO:0007156//homophilic cell adhesion via plasma membrane adhesion molecules;GO:0007165//signal transduction;GO:0007166//cell surface receptor signaling pathway;GO:0007186//G protein-coupled receptor signaling pathway;GO:0060071//Wnt signaling pathway, planar cell polarity pathway;GO:0098609//cell-cell adhesion;	GO:0005886//plasma membrane;GO:0016020//membrane;GO:0016021//integral component of membrane;	GO:0004888//transmembrane signaling receptor activity;GO:0004930//G protein-coupled receptor activity;GO:0005509//calcium ion binding;GO:0005515//protein binding;	-
ENSG00000008311	21.1523	20.0564	20.3282	15.1749	22.1799	24.2205	19.5194	18.9395	21.266	14.9302	15.9088	16.2244	7	122064583	122144308	-	10816	AASS	GO:0000122;GO:0003714;GO:0003824;GO:0004753;GO:0004754;GO:0005634;GO:0005737;GO:0005739;GO:0005759;GO:0005829;GO:0006554;GO:0008152;GO:0016491;GO:0019477;GO:0019878;GO:0031061;GO:0033512;GO:0042393;GO:0043231;GO:0047130;GO:0047131	K14157	-	C;E	KOG0172;35MXC;38BKM;3BDVH;3CSBS;3J8H3;484GC;4931M;4MCUE;4MS3Z	aminoadipate-semialdehyde synthase [Source:HGNC Symbol;Acc:HGNC:17366]	10157	Q9UDR5;A4D0W4	GO:0000122//negative regulation of transcription by RNA polymerase II;GO:0006554//lysine catabolic process;GO:0008152//metabolic process;GO:0019477//L-lysine catabolic process;GO:0019878//lysine biosynthetic process via aminoadipic acid;GO:0031061//negative regulation of histone methylation;GO:0033512//L-lysine catabolic process to acetyl-CoA via saccharopine;	GO:0005634//nucleus;GO:0005737//cytoplasm;GO:0005739//mitochondrion;GO:0005759//mitochondrial matrix;GO:0005829//cytosol;GO:0043231//intracellular membrane-bounded organelle;	GO:0003714//transcription corepressor activity;GO:0003824//catalytic activity;GO:0004753//saccharopine dehydrogenase activity;GO:0004754//saccharopine dehydrogenase (NAD+, L-lysine-forming) activity;GO:0016491//oxidoreductase activity;GO:0042393//histone binding;GO:0047130//saccharopine dehydrogenase (NADP+, L-lysine-forming) activity;GO:0047131//saccharopine dehydrogenase (NAD+, L-glutamate-form…	ko00310(Lysine degradation)
ENSG00000008323	1.48731	2.09201	1.80374	0.381114	0.156485	0.2017	1.10096	0.598523	1.69184	0.870524	0.200757	3.1029	12	6310436	6328506	+	4316	PLEKHG6	GO:0000922;GO:0005085;GO:0005096;GO:0005515;GO:0005737;GO:0005813;GO:0005819;GO:0005829;GO:0005856;GO:0005902;GO:0030054;GO:0032154;GO:0042995;GO:0050790;GO:0051056	K23861	-	T	KOG3521;35BNS;38F64;3BP3X;3E4BE;3J9N7;48723;496Q3;4MAS1;4N0NY	pleckstrin homology and RhoGEF domain containing G6 [Source:HGNC Symbol;Acc:HGNC:25562]	55200	Q3KR16;A0A2X0TW08	GO:0050790//regulation of catalytic activity;GO:0051056//regulation of small GTPase mediated signal transduction;	GO:0000922//spindle pole;GO:0005737//cytoplasm;GO:0005813//centrosome;GO:0005819//spindle;GO:0005829//cytosol;GO:0005856//cytoskeleton;GO:0005902//microvillus;GO:0030054//cell junction;GO:0032154//cleavage furrow;GO:0042995//cell projection;	GO:0005085//guanyl-nucleotide exchange factor activity;GO:0005096//GTPase activator activity;GO:0005515//protein binding;	-
ENSG00000008324	10.5647	10.0487	9.26373	6.74342	7.27809	6.60101	10.0328	11.2467	11.3958	10.3252	9.72621	9.77504	3	42581840	42596934	+	3118	SS18L2	GO:0003713;GO:0005515;GO:0005634;GO:0045893;GO:0045944;GO:0050775	-	-	S;K	KOG3227;35R0U;3A5QS;3BT0N;3D9J2;3JHVI;48FXM;49CYQ;4MK4Z;4N7G8	SS18 like 2 [Source:HGNC Symbol;Acc:HGNC:15593]	51188	Q9UHA2;A0A024R2Q8	GO:0045893//positive regulation of transcription, DNA-templated;GO:0045944//positive regulation of transcription by RNA polymerase II;GO:0050775//positive regulation of dendrite morphogenesis;	GO:0005634//nucleus;	GO:0003713//transcription coactivator activity;GO:0005515//protein binding;	-
ENSG00000008382	0.96184	1.46887	1.06525	0.593357	1.41736	0.697982	1.0629	0.977061	1.14547	1.47412	1.04474	0.9659	19	4343527	4360086	+	2049	MPND	GO:0003713;GO:0005515;GO:0006338;GO:0006508;GO:0008233;GO:0008237;GO:0016787;GO:0042393;GO:0045944;GO:0046872	K24173	-	A;O;D;K	KOG1555;358VN;38ES2;3BBEC;3CWFK;3J9UX;48AK8;491EG;4M6HB;4MX93	MPN domain containing [Source:HGNC Symbol;Acc:HGNC:25934]	84954	Q8N594	GO:0006338//chromatin remodeling;GO:0006508//proteolysis;GO:0045944//positive regulation of transcription by RNA polymerase II;	-	GO:0003713//transcription coactivator activity;GO:0005515//protein binding;GO:0008233//peptidase activity;GO:0008237//metallopeptidase activity;GO:0016787//hydrolase activity;GO:0042393//histone binding;GO:0046872//metal ion binding;	-
ENSG00000008394	33.4781	31.9743	32.7067	24.9411	15.0944	14.3733	33.4815	32.8414	31.9191	26.4148	24.152	30.3745	12	16347142	16609259	+	7441	MGST1	GO:0004364;GO:0004602;GO:0005515;GO:0005739;GO:0005741;GO:0005778;GO:0005783;GO:0005789;GO:0005886;GO:0016020;GO:0016021;GO:0016740;GO:0034635;GO:0035577;GO:0043231;GO:0071449;GO:0098869	K00799	EC:2.5.1.18	S;I	2S0BD;35HNM;3A1YK;3BPKE;3CUT9;3J9AY;48BKD;497Y4;4M9ZI;4MU31	microsomal glutathione S-transferase 1 [Source:HGNC Symbol;Acc:HGNC:7061]	4257	P10620;A0A024RAX2	GO:0034635//glutathione transport;GO:0071449//cellular response to lipid hydroperoxide;GO:0098869//cellular oxidant detoxification;	GO:0005739//mitochondrion;GO:0005741//mitochondrial outer membrane;GO:0005778//peroxisomal membrane;GO:0005783//endoplasmic reticulum;GO:0005789//endoplasmic reticulum membrane;GO:0005886//plasma membrane;GO:0016020//membrane;GO:0016021//integral component of membrane;GO:0035577//azurophil granule membrane;GO:0043231//intracellular membrane-bounded organelle;	GO:0004364//glutathione transferase activity;GO:0004602//glutathione peroxidase activity;GO:0005515//protein binding;GO:0016740//transferase activity;	ko05418(Fluid shear stress and atherosclerosis);ko05225(Hepatocellular carcinoma);ko05208(Chemical carcinogenesis - reactive oxygen species);ko05207(Chemical carcinogenesis - receptor activation);ko05204(Chemical carcinogenesis - DNA adducts);ko05200(Pathways in cancer);ko01524(Platinum drug resistance);ko00983(Drug metabolism - other enzymes);ko00982(Drug metabolism - cytochrome P450);ko00980(Me…
ENSG00000008405	11.8694	10.9416	12.4456	14.432	13.8693	14.1734	10.9304	10.7634	10.9206	11.7238	11.17	9.42245	12	106991364	107093549	-	4782	CRY1	GO:0000122;GO:0000166;GO:0003677;GO:0003690;GO:0005515;GO:0005634;GO:0005737;GO:0005739;GO:0006094;GO:0006111;GO:0006975;GO:0007623;GO:0009416;GO:0009785;GO:0009881;GO:0009882;GO:0014823;GO:0016829;GO:0016922;GO:0019900;GO:0019901;GO:0019902;GO:0019915;GO:0031397;GO:0031398;GO:0032868;GO:0032922;GO:0033762;GO:0042593;GO:0042752;GO:0042754;GO:0042826;GO:0043153;GO:0045721;GO:0045722;GO:0045744;GO:…	K02295	-	T;K;L	KOG0133;35ATA;38BKX;3B995;3CX0G;3J1XG;480B2;490VG;4MI2F;4MTIX	cryptochrome circadian regulator 1 [Source:HGNC Symbol;Acc:HGNC:2384]	1407	Q16526;A2I2P0	GO:0000122//negative regulation of transcription by RNA polymerase II;GO:0006094//gluconeogenesis;GO:0006111//regulation of gluconeogenesis;GO:0006975//DNA damage induced protein phosphorylation;GO:0007623//circadian rhythm;GO:0009416//response to light stimulus;GO:0009785//blue light signaling pathway;GO:0014823//response to activity;GO:0019915//lipid storage;GO:0031397//negative regulation of p…	GO:0005634//nucleus;GO:0005737//cytoplasm;GO:0005739//mitochondrion;	GO:0000166//nucleotide binding;GO:0003677//DNA binding;GO:0003690//double-stranded DNA binding;GO:0005515//protein binding;GO:0009881//photoreceptor activity;GO:0009882//blue light photoreceptor activity;GO:0016829//lyase activity;GO:0016922//nuclear receptor binding;GO:0019900//kinase binding;GO:0019901//protein kinase binding;GO:0019902//phosphatase binding;GO:0042826//histone deacetylase bindi…	ko04710(Circadian rhythm)
ENSG00000008438	0.397662	0.544999	0.822107	0.404051	0.381576	0.175653	0.652505	0.456078	0.552512	0.312162	0.431937	1.49087	19	46019153	46023053	-	708	PGLYRP1	GO:0002376;GO:0005576;GO:0008270;GO:0008745;GO:0009253;GO:0009617;GO:0016019;GO:0016045;GO:0031640;GO:0032689;GO:0032827;GO:0035580;GO:0042742;GO:0042834;GO:0045087;GO:0050728;GO:0050830;GO:0051701;GO:0061844;GO:0070062;GO:0097013;GO:1904724	K01446	-	O;T;M	2S2KY;359I5;3A1DX;3BS3D;3D8FQ;3JNB0;48QFP;49M1R;4MEMA;4N52V	peptidoglycan recognition protein 1 [Source:HGNC Symbol;Acc:HGNC:8904]	8993	O75594	GO:0002376//immune system process;GO:0009253//peptidoglycan catabolic process;GO:0009617//response to bacterium;GO:0016045//detection of bacterium;GO:0031640//killing of cells of other organism;GO:0032689//negative regulation of interferon-gamma production;GO:0032827//negative regulation of natural killer cell differentiation involved in immune response;GO:0042742//defense response to bacterium;G…	GO:0005576//extracellular region;GO:0035580//specific granule lumen;GO:0070062//extracellular exosome;GO:0097013//phagocytic vesicle lumen;GO:1904724//tertiary granule lumen;	GO:0008270//zinc ion binding;GO:0008745//N-acetylmuramoyl-L-alanine amidase activity;GO:0016019//peptidoglycan immune receptor activity;GO:0042834//peptidoglycan binding;	-
ENSG00000008441	0.147587	0.130881	0.123392	0.474133	0.177022	0.134218	0.111927	0.179225	0.100519	0.0908668	0.0157165	0.0203426	19	12995475	13098796	+	6486	NFIX	GO:0000122;GO:0000785;GO:0000978;GO:0000981;GO:0003677;GO:0003700;GO:0005515;GO:0005634;GO:0005654;GO:0006260;GO:0006355;GO:0006357;GO:0006366;GO:0045893;GO:0045944;GO:1990837	K09171	-	K	KOG3663;35RFU;3AEH5;3BX5D;3D3GT;3JPN4;48B0I;49A6Y	nuclear factor I X [Source:HGNC Symbol;Acc:HGNC:7788]	4784	Q14938	GO:0000122//negative regulation of transcription by RNA polymerase II;GO:0006260//DNA replication;GO:0006355//regulation of transcription, DNA-templated;GO:0006357//regulation of transcription by RNA polymerase II;GO:0006366//transcription by RNA polymerase II;GO:0045893//positive regulation of transcription, DNA-templated;GO:0045944//positive regulation of transcription by RNA polymerase II;	GO:0000785//chromatin;GO:0005634//nucleus;GO:0005654//nucleoplasm;	GO:0000978//RNA polymerase II cis-regulatory region sequence-specific DNA binding;GO:0000981//DNA-binding transcription factor activity, RNA polymerase II-specific;GO:0003677//DNA binding;GO:0003700//DNA-binding transcription factor activity;GO:0005515//protein binding;GO:1990837//sequence-specific double-stranded DNA binding;	-
ENSG00000008513	7.06724	6.65185	6.60824	7.58635	22.5079	23.8553	5.51708	6.90163	6.07625	3.02105	2.47012	1.35638	8	133454848	133571940	-	8852	ST3GAL1	GO:0000139;GO:0002319;GO:0003836;GO:0005576;GO:0005794;GO:0006054;GO:0006468;GO:0006486;GO:0006487;GO:0006629;GO:0008373;GO:0010706;GO:0016020;GO:0016021;GO:0016266;GO:0016740;GO:0016757;GO:0018146;GO:0019082;GO:0032580;GO:0032588;GO:0036211;GO:0047288;GO:0070062;GO:0097503;GO:1905403;GO:1990675;GO:1990676;GO:1990743	K00780	-	M;G	KOG2692;35A94;397FA;3BAXF;3CRX1;3J3YZ;4844V;498EQ;4MAF3;4N5WY	ST3 beta-galactoside alpha-2,3-sialyltransferase 1 [Source:HGNC Symbol;Acc:HGNC:10862]	6482	Q11201;A0A024R9L6	GO:0002319//memory B cell differentiation;GO:0006054//N-acetylneuraminate metabolic process;GO:0006468//protein phosphorylation;GO:0006486//protein glycosylation;GO:0006487//protein N-linked glycosylation;GO:0006629//lipid metabolic process;GO:0010706//ganglioside biosynthetic process via lactosylceramide;GO:0016266//O-glycan processing;GO:0018146//keratan sulfate biosynthetic process;GO:0019082/…	GO:0000139//Golgi membrane;GO:0005576//extracellular region;GO:0005794//Golgi apparatus;GO:0016020//membrane;GO:0016021//integral component of membrane;GO:0032580//Golgi cisterna membrane;GO:0032588//trans-Golgi network membrane;GO:0070062//extracellular exosome;GO:1990675//Golgi medial cisterna membrane;GO:1990676//Golgi trans cisterna membrane;	GO:0003836//beta-galactoside (CMP) alpha-2,3-sialyltransferase activity;GO:0008373//sialyltransferase activity;GO:0016740//transferase activity;GO:0016757//glycosyltransferase activity;GO:0047288//monosialoganglioside sialyltransferase activity;	ko00604(Glycosphingolipid biosynthesis - ganglio series);ko00603(Glycosphingolipid biosynthesis - globo and isoglobo series);ko00533(Glycosaminoglycan biosynthesis - keratan sulfate);ko00512(Mucin type O-glycan biosynthesis)
ENSG00000008516	1.78005	1.51254	1.48733	0.180865	0.185038	0.301405	1.98893	1.22492	2.01978	0.465776	0.386695	0.444904	16	3046062	3060726	+	4745	MMP25	GO:0004222;GO:0005515;GO:0005576;GO:0005886;GO:0006508;GO:0006954;GO:0008233;GO:0008237;GO:0008270;GO:0016020;GO:0016787;GO:0030198;GO:0030574;GO:0031012;GO:0031225;GO:0035579;GO:0046872;GO:0060022	K08003	EC:3.4.24.-	O;M	KOG1565;35FFA;38CRR;3B9IY;3CT1E;3J5VK;4866C;48VUG;4MG0I;4MY60	matrix metallopeptidase 25 [Source:HGNC Symbol;Acc:HGNC:14246]	64386	Q9NPA2	GO:0006508//proteolysis;GO:0006954//inflammatory response;GO:0030198//extracellular matrix organization;GO:0030574//collagen catabolic process;GO:0060022//hard palate development;	GO:0005576//extracellular region;GO:0005886//plasma membrane;GO:0016020//membrane;GO:0031012//extracellular matrix;GO:0031225//anchored component of membrane;GO:0035579//specific granule membrane;	GO:0004222//metalloendopeptidase activity;GO:0005515//protein binding;GO:0008233//peptidase activity;GO:0008237//metallopeptidase activity;GO:0008270//zinc ion binding;GO:0016787//hydrolase activity;GO:0046872//metal ion binding;	ko04928(Parathyroid hormone synthesis, secretion and action)
ENSG00000008517	0.0877359	0.0480972	0.181381	2.42921	0.273607	0.13564	0.123396	0.0402497	0.0203167	0.183659	3.73251	0.986789	16	3065297	3082192	+	3209	IL32	GO:0005125;GO:0005515;GO:0005576;GO:0005615;GO:0005829;GO:0006952;GO:0006955;GO:0007155;GO:0007165;GO:0016020	K22632	-	S;T	2TEHQ;35T8B;3AQRF;3C2YA;3DIYW;3JIAV;48GJZ;49DDN;4MMX3;4MZDB	interleukin 32 [Source:HGNC Symbol;Acc:HGNC:16830]	9235	P24001	GO:0006952//defense response;GO:0006955//immune response;GO:0007155//cell adhesion;GO:0007165//signal transduction;	GO:0005576//extracellular region;GO:0005615//extracellular space;GO:0005829//cytosol;GO:0016020//membrane;	GO:0005125//cytokine activity;GO:0005515//protein binding;	ko04060(Cytokine-cytokine receptor interaction)
ENSG00000008710	0.878022	0.990985	0.891103	1.36212	0.911014	0.835389	0.833232	0.707341	0.886451	0.910245	1.1495	0.665618	16	2088708	2135898	-	18534	PKD1	GO:0000139;GO:0001502;GO:0001568;GO:0001701;GO:0001822;GO:0001889;GO:0001892;GO:0002133;GO:0005261;GO:0005262;GO:0005515;GO:0005634;GO:0005737;GO:0005783;GO:0005794;GO:0005886;GO:0005887;GO:0005929;GO:0006611;GO:0006807;GO:0006816;GO:0007156;GO:0007160;GO:0007161;GO:0007204;GO:0007259;GO:0007507;GO:0009653;GO:0009986;GO:0016020;GO:0016021;GO:0016055;GO:0016323;GO:0016328;GO:0018105;GO:0019901;GO:…	K04985	-	T;P;E	KOG3599;35K69;38DQ4;3BCZ5;3CYFS;3J2CT;485XP;48YBW;4MIMD;4N2ZA	polycystin 1, transient receptor potential channel interacting [Source:HGNC Symbol;Acc:HGNC:9008]	5310	P98161	GO:0001502//cartilage condensation;GO:0001568//blood vessel development;GO:0001701//in utero embryonic development;GO:0001822//kidney development;GO:0001889//liver development;GO:0001892//embryonic placenta development;GO:0006611//protein export from nucleus;GO:0006807//nitrogen compound metabolic process;GO:0006816//calcium ion transport;GO:0007156//homophilic cell adhesion via plasma membrane a…	GO:0000139//Golgi membrane;GO:0002133//polycystin complex;GO:0005634//nucleus;GO:0005737//cytoplasm;GO:0005783//endoplasmic reticulum;GO:0005794//Golgi apparatus;GO:0005886//plasma membrane;GO:0005887//integral component of plasma membrane;GO:0005929//cilium;GO:0009986//cell surface;GO:0016020//membrane;GO:0016021//integral component of membrane;GO:0016323//basolateral plasma membrane;GO:0016328/…	GO:0005261//cation channel activity;GO:0005262//calcium channel activity;GO:0005515//protein binding;GO:0019901//protein kinase binding;GO:0019904//protein domain specific binding;GO:0030246//carbohydrate binding;GO:0042813//Wnt-activated receptor activity;GO:0044325//transmembrane transporter binding;	-
ENSG00000008735	0.456847	0.50622	0.527494	0.358017	0.36142	0.461555	0.364557	0.490514	0.371393	2.16191	1.46932	2.22067	22	50600793	50613981	+	5793	MAPK8IP2	GO:0001540;GO:0001662;GO:0005078;GO:0005198;GO:0005515;GO:0005737;GO:0007172;GO:0007254;GO:0007617;GO:0010469;GO:0014069;GO:0019894;GO:0019901;GO:0032874;GO:0032991;GO:0035176;GO:0043025;GO:0044877;GO:0046328;GO:0046958;GO:0048813;GO:0051966;GO:0060079;GO:2000310;GO:2000311;GO:2001234	K04435	-	T;U	KOG3775;35CCD;38RG2;3BF27;3CV52;3JE2R;481FE;48Y1F;4M76G;4N1Q6	mitogen-activated protein kinase 8 interacting protein 2 [Source:HGNC Symbol;Acc:HGNC:6883]	23542	Q13387	GO:0001662//behavioral fear response;GO:0007172//signal complex assembly;GO:0007254//JNK cascade;GO:0007617//mating behavior;GO:0010469//regulation of signaling receptor activity;GO:0032874//positive regulation of stress-activated MAPK cascade;GO:0035176//social behavior;GO:0046328//regulation of JNK cascade;GO:0046958//nonassociative learning;GO:0048813//dendrite morphogenesis;GO:0051966//regula…	GO:0005737//cytoplasm;GO:0014069//postsynaptic density;GO:0032991//protein-containing complex;GO:0043025//neuronal cell body;	GO:0001540//amyloid-beta binding;GO:0005078//MAP-kinase scaffold activity;GO:0005198//structural molecule activity;GO:0005515//protein binding;GO:0019894//kinesin binding;GO:0019901//protein kinase binding;GO:0044877//protein-containing complex binding;	ko04010(MAPK signaling pathway)
ENSG00000008838	8.68655	9.13382	9.71897	9.61503	11.3309	11.0572	10.7497	9.68431	10.8536	12.3172	11.7868	13.1904	17	40019097	40061215	-	6962	MED24	GO:0000151;GO:0003712;GO:0003713;GO:0004402;GO:0005515;GO:0005634;GO:0005654;GO:0006354;GO:0016567;GO:0016573;GO:0016592;GO:0030374;GO:0032968;GO:0042809;GO:0044877;GO:0045893;GO:0046966;GO:0051123;GO:0060261;GO:0061630;GO:0070847	K15167	-	S;K	2QPJD;35E2N;38C81;3BC8I;3CVBK;3J6JV;482C3;48XT7;4ME07;4N1MH	mediator complex subunit 24 [Source:HGNC Symbol;Acc:HGNC:22963]	9862	O75448	GO:0006354//DNA-templated transcription, elongation;GO:0016567//protein ubiquitination;GO:0016573//histone acetylation;GO:0032968//positive regulation of transcription elongation from RNA polymerase II promoter;GO:0045893//positive regulation of transcription, DNA-templated;GO:0051123//RNA polymerase II preinitiation complex assembly;GO:0060261//positive regulation of transcription initiation fro…	GO:0000151//ubiquitin ligase complex;GO:0005634//nucleus;GO:0005654//nucleoplasm;GO:0016592//mediator complex;GO:0070847//core mediator complex;	GO:0003712//transcription coregulator activity;GO:0003713//transcription coactivator activity;GO:0004402//histone acetyltransferase activity;GO:0005515//protein binding;GO:0030374//nuclear receptor coactivator activity;GO:0042809//vitamin D receptor binding;GO:0044877//protein-containing complex binding;GO:0046966//thyroid hormone receptor binding;GO:0061630//ubiquitin protein ligase activity;	ko04919(Thyroid hormone signaling pathway)
ENSG00000008853	1.57343	1.30217	1.64998	1.95011	3.71063	3.27357	1.87084	1.49072	1.38173	1.7801	1.86454	1.46939	8	22987417	23020509	+	7408	RHOBTB2	GO:0000166;GO:0003924;GO:0005515;GO:0005525;GO:0005856;GO:0005886;GO:0005938;GO:0007015;GO:0007163;GO:0007264;GO:0008360;GO:0010008;GO:0019901;GO:0030865;GO:0031410;GO:0032956;GO:0042995;GO:0043652	K07868	-	S;O;B	KOG0393;35D4N;38CAV;3B9VY;3CUMA;3JCCQ;482NI;491CC;4MBV6;4N0QM	Rho related BTB domain containing 2 [Source:HGNC Symbol;Acc:HGNC:18756]	23221	Q9BYZ6	GO:0007015//actin filament organization;GO:0007163//establishment or maintenance of cell polarity;GO:0007264//small GTPase mediated signal transduction;GO:0008360//regulation of cell shape;GO:0030865//cortical cytoskeleton organization;GO:0032956//regulation of actin cytoskeleton organization;GO:0043652//engulfment of apoptotic cell;	GO:0005856//cytoskeleton;GO:0005886//plasma membrane;GO:0005938//cell cortex;GO:0010008//endosome membrane;GO:0031410//cytoplasmic vesicle;GO:0042995//cell projection;	GO:0000166//nucleotide binding;GO:0003924//GTPase activity;GO:0005515//protein binding;GO:0005525//GTP binding;GO:0019901//protein kinase binding;	ko04120(Ubiquitin mediated proteolysis)
ENSG00000008869	5.44087	4.98367	5.11362	5.42584	5.74712	5.87241	5.14319	4.94663	5.50821	4.97216	6.56442	6.15825	2	36968383	37084372	-	8238	HEATR5B	GO:0005515;GO:0005737;GO:0005829;GO:0006897;GO:0008104;GO:0015031;GO:0016020;GO:0016607;GO:0030136;GO:0030139;GO:0031410;GO:0042147;GO:0043231;GO:0048471	K24814	-	S;Q;T	KOG1822;35H8P;38CYV;3BAYA;3CT7F;3JBI5;486JR;492XA;4M7WF;4N0KI	HEAT repeat containing 5B [Source:HGNC Symbol;Acc:HGNC:29273]	54497	Q9P2D3	GO:0006897//endocytosis;GO:0008104//protein localization;GO:0015031//protein transport;GO:0042147//retrograde transport, endosome to Golgi;	GO:0005737//cytoplasm;GO:0005829//cytosol;GO:0016020//membrane;GO:0016607//nuclear speck;GO:0030136//clathrin-coated vesicle;GO:0030139//endocytic vesicle;GO:0031410//cytoplasmic vesicle;GO:0043231//intracellular membrane-bounded organelle;GO:0048471//perinuclear region of cytoplasm;	GO:0005515//protein binding;	-
ENSG00000008952	22.6855	21.2982	21.5112	26.9181	28.7943	29.9141	22.1181	24.291	20.8138	25.9537	23.0992	21.1776	3	169966635	169998373	+	7928	SEC62	GO:0005783;GO:0005789;GO:0005791;GO:0006613;GO:0006620;GO:0015031;GO:0016020;GO:0016021;GO:0030176;GO:0031204;GO:0038023	K12275	-	U	KOG2927;35JC2;38EPK;3BBYG;3CT8H;3JDK8;47ZEG;48ZF5;4MF4E;4MZI9	SEC62 homolog, preprotein translocation factor [Source:HGNC Symbol;Acc:HGNC:11846]	7095	Q99442	GO:0006613//cotranslational protein targeting to membrane;GO:0006620//posttranslational protein targeting to endoplasmic reticulum membrane;GO:0015031//protein transport;GO:0031204//posttranslational protein targeting to membrane, translocation;	GO:0005783//endoplasmic reticulum;GO:0005789//endoplasmic reticulum membrane;GO:0005791//rough endoplasmic reticulum;GO:0016020//membrane;GO:0016021//integral component of membrane;GO:0030176//integral component of endoplasmic reticulum membrane;	GO:0038023//signaling receptor activity;	ko04141(Protein processing in endoplasmic reticulum);ko03060(Protein export)
ENSG00000008988	81.9122	82.3281	82.995	46.1874	75.9052	75.4446	68.0254	77.134	91.0051	63.804	70.5198	54.4833	8	56067254	56074510	-	6765	RPS20	GO:0002181;GO:0003723;GO:0003735;GO:0005515;GO:0005654;GO:0005730;GO:0005737;GO:0005829;GO:0005840;GO:0006396;GO:0006412;GO:0015935;GO:0016020;GO:0022626;GO:0022627;GO:0045202;GO:0070062;GO:0097371;GO:1901798;GO:1904667;GO:1990904;GO:1990948	K02969	-	J	KOG0900;35PPF;3A3H9;3BQ9M;3D79I;3JGT6;48EM2;49BPB;4MJRP;4N64H	ribosomal protein S20 [Source:HGNC Symbol;Acc:HGNC:10405]	6224	P60866	GO:0002181//cytoplasmic translation;GO:0006396//RNA processing;GO:0006412//translation;GO:1901798//positive regulation of signal transduction by p53 class mediator;GO:1904667//negative regulation of ubiquitin protein ligase activity;	GO:0005654//nucleoplasm;GO:0005730//nucleolus;GO:0005737//cytoplasm;GO:0005829//cytosol;GO:0005840//ribosome;GO:0015935//small ribosomal subunit;GO:0016020//membrane;GO:0022626//cytosolic ribosome;GO:0022627//cytosolic small ribosomal subunit;GO:0045202//synapse;GO:0070062//extracellular exosome;GO:1990904//ribonucleoprotein complex;	GO:0003723//RNA binding;GO:0003735//structural constituent of ribosome;GO:0005515//protein binding;GO:0097371//MDM2/MDM4 family protein binding;GO:1990948//ubiquitin ligase inhibitor activity;	ko05171(Coronavirus disease - COVID-19);ko03010(Ribosome)
ENSG00000009307	91.7096	91.0754	92.1039	111.24	112.947	115.342	101.525	100.471	101.064	113.81	111.664	105.634	1	114716913	114758676	-	9830	CSDE1	GO:0000932;GO:0003676;GO:0003723;GO:0005515;GO:0005737;GO:0005794;GO:0005829;GO:0005886;GO:0006446;GO:0008584;GO:0010494;GO:0034063;GO:0035613;GO:0070934;GO:0070937;GO:0070966;GO:0075522;GO:0106002;GO:1900152;GO:2000767	-	-	S;K	2QSJ1;35AA0;38BWF;3BGBV;3CWXT;3J2PQ;4869P;48WBU;4ME1P;4N1ZN	cold shock domain containing E1 [Source:HGNC Symbol;Acc:HGNC:29905]	7812	O75534;A0A024R0E2	GO:0006446//regulation of translational initiation;GO:0008584//male gonad development;GO:0034063//stress granule assembly;GO:0070934//CRD-mediated mRNA stabilization;GO:0070966//nuclear-transcribed mRNA catabolic process, no-go decay;GO:0075522//IRES-dependent viral translational initiation;GO:1900152//negative regulation of nuclear-transcribed mRNA catabolic process, deadenylation-dependent deca…	GO:0000932//P-body;GO:0005737//cytoplasm;GO:0005794//Golgi apparatus;GO:0005829//cytosol;GO:0005886//plasma membrane;GO:0010494//cytoplasmic stress granule;GO:0070937//CRD-mediated mRNA stability complex;GO:0106002//mCRD-mediated mRNA stability complex;	GO:0003676//nucleic acid binding;GO:0003723//RNA binding;GO:0005515//protein binding;GO:0035613//RNA stem-loop binding;	-
ENSG00000009335	17.1218	17.2684	16.7936	16.2514	13.4711	13.4079	17.3889	16.1469	17.921	13.9186	13.4128	16.4015	7	157138916	157269370	+	9215	UBE3C	GO:0000209;GO:0000502;GO:0004842;GO:0005515;GO:0006511;GO:0016567;GO:0016740;GO:0035519;GO:0061630;GO:0070936	K10589	EC:2.3.2.26	O	KOG0942;358YS;38D0N;3C0TF;3CXI1;3J1J9;482DC;48Z2E;4M6N7;4MT29	ubiquitin protein ligase E3C [Source:HGNC Symbol;Acc:HGNC:16803]	9690	Q15386	GO:0000209//protein polyubiquitination;GO:0006511//ubiquitin-dependent protein catabolic process;GO:0016567//protein ubiquitination;GO:0035519//protein K29-linked ubiquitination;GO:0070936//protein K48-linked ubiquitination;	GO:0000502//proteasome complex;	GO:0004842//ubiquitin-protein transferase activity;GO:0005515//protein binding;GO:0016740//transferase activity;GO:0061630//ubiquitin protein ligase activity;	ko04120(Ubiquitin mediated proteolysis)
ENSG00000009413	2.19797	2.26081	1.87966	4.33994	3.09293	2.91763	1.96528	2.03747	2.26154	3.98442	3.56062	3.65827	6	111299028	111483715	-	12425	REV3L	GO:0000166;GO:0000724;GO:0003676;GO:0003677;GO:0003887;GO:0005515;GO:0005634;GO:0005654;GO:0005730;GO:0006260;GO:0006261;GO:0006281;GO:0006974;GO:0016035;GO:0016740;GO:0016779;GO:0019985;GO:0031981;GO:0042276;GO:0046872;GO:0051536;GO:0051539	K02350	EC:2.7.7.7	L	KOG0968;35I03;3A01E;3B9KR;3CSUJ;3J5R9;480SS;48WK0;4M62H;4MV5A	REV3 like, DNA directed polymerase zeta catalytic subunit [Source:HGNC Symbol;Acc:HGNC:9968]	5980	O60673;Q9UG47	GO:0000724//double-strand break repair via homologous recombination;GO:0006260//DNA replication;GO:0006261//DNA-dependent DNA replication;GO:0006281//DNA repair;GO:0006974//cellular response to DNA damage stimulus;GO:0019985//translesion synthesis;GO:0042276//error-prone translesion synthesis;	GO:0005634//nucleus;GO:0005654//nucleoplasm;GO:0005730//nucleolus;GO:0016035//zeta DNA polymerase complex;GO:0031981//nuclear lumen;	GO:0000166//nucleotide binding;GO:0003676//nucleic acid binding;GO:0003677//DNA binding;GO:0003887//DNA-directed DNA polymerase activity;GO:0005515//protein binding;GO:0016740//transferase activity;GO:0016779//nucleotidyltransferase activity;GO:0046872//metal ion binding;GO:0051536//iron-sulfur cluster binding;GO:0051539//4 iron, 4 sulfur cluster binding;	ko03460(Fanconi anemia pathway);ko01524(Platinum drug resistance)
ENSG00000009694	2.78074	2.70019	2.76589	2.29644	0.862496	0.665554	3.65374	4.10929	2.23305	1.08762	2.99107	1.047	X	124375903	125204312	-	13547	TENM1	GO:0005576;GO:0005634;GO:0005737;GO:0005783;GO:0005794;GO:0005856;GO:0005886;GO:0005887;GO:0006359;GO:0006955;GO:0007157;GO:0007165;GO:0007218;GO:0007399;GO:0008201;GO:0008285;GO:0016020;GO:0016021;GO:0016363;GO:0016607;GO:0030838;GO:0033138;GO:0042802;GO:0042803;GO:0043005;GO:0043406;GO:0046982;GO:0048471;GO:0048666;GO:0050839;GO:0051491;GO:0090316	K24473	-	S;T	KOG4659;35IXN;39S2R;3BG22;3CSRC;3JC2B;48ASH;491RH;4MM6E;4N2U2	teneurin transmembrane protein 1 [Source:HGNC Symbol;Acc:HGNC:8117]	10178	Q9UKZ4	GO:0006359//regulation of transcription by RNA polymerase III;GO:0006955//immune response;GO:0007157//heterophilic cell-cell adhesion via plasma membrane cell adhesion molecules;GO:0007165//signal transduction;GO:0007218//neuropeptide signaling pathway;GO:0007399//nervous system development;GO:0008285//negative regulation of cell population proliferation;GO:0030838//positive regulation of actin f…	GO:0005576//extracellular region;GO:0005634//nucleus;GO:0005737//cytoplasm;GO:0005783//endoplasmic reticulum;GO:0005794//Golgi apparatus;GO:0005856//cytoskeleton;GO:0005886//plasma membrane;GO:0005887//integral component of plasma membrane;GO:0016020//membrane;GO:0016021//integral component of membrane;GO:0016363//nuclear matrix;GO:0016607//nuclear speck;GO:0043005//neuron projection;GO:0048471//…	GO:0008201//heparin binding;GO:0042802//identical protein binding;GO:0042803//protein homodimerization activity;GO:0046982//protein heterodimerization activity;GO:0050839//cell adhesion molecule binding;	-
ENSG00000009709	1.20917	1.16837	1.3488	0.198873	0.0626037	0.0480311	0.499585	1.19723	0.523746	2.93634	1.86615	9.65155	1	18630846	18748866	+	6473	PAX7	GO:0000785;GO:0000978;GO:0000981;GO:0003677;GO:0003700;GO:0005515;GO:0005634;GO:0006355;GO:0006357;GO:0007517;GO:0009653;GO:0043066;GO:0048856;GO:1990837	K09381	-	K	KOG0849;35E3M;38GFY;3BFBS;3CUFX;3JFV7;488SI;492JK;4MMIE;4MU68	paired box 7 [Source:HGNC Symbol;Acc:HGNC:8621]	5081	P23759	GO:0006355//regulation of transcription, DNA-templated;GO:0006357//regulation of transcription by RNA polymerase II;GO:0007517//muscle organ development;GO:0009653//anatomical structure morphogenesis;GO:0043066//negative regulation of apoptotic process;GO:0048856//anatomical structure development;	GO:0000785//chromatin;GO:0005634//nucleus;	GO:0000978//RNA polymerase II cis-regulatory region sequence-specific DNA binding;GO:0000981//DNA-binding transcription factor activity, RNA polymerase II-specific;GO:0003677//DNA binding;GO:0003700//DNA-binding transcription factor activity;GO:0005515//protein binding;GO:1990837//sequence-specific double-stranded DNA binding;	ko05202(Transcriptional misregulation in cancer)
ENSG00000009724	1.5418	1.3433	1.06723	1.09101	1.87571	1.79988	1.40692	1.2757	1.54288	2.16126	1.41552	2.4902	1	11022009	11047239	-	5113	MASP2	GO:0001855;GO:0001867;GO:0002376;GO:0004175;GO:0004252;GO:0005509;GO:0005515;GO:0005576;GO:0005615;GO:0006508;GO:0006956;GO:0006958;GO:0008233;GO:0008236;GO:0016787;GO:0042802;GO:0045087;GO:0046872;GO:0048306;GO:0070062;GO:0110165	K03993	EC:3.4.21.104	O;T;E	KOG3627;35DCD;38E4Y;3BCVE;3CX3J;3J75H;487K3;49144;4M91V;4N1T6	MBL associated serine protease 2 [Source:HGNC Symbol;Acc:HGNC:6902]	10747	O00187	GO:0001867//complement activation, lectin pathway;GO:0002376//immune system process;GO:0006508//proteolysis;GO:0006956//complement activation;GO:0006958//complement activation, classical pathway;GO:0045087//innate immune response;	GO:0005576//extracellular region;GO:0005615//extracellular space;GO:0070062//extracellular exosome;GO:0110165//cellular anatomical entity;	GO:0001855//complement component C4b binding;GO:0004175//endopeptidase activity;GO:0004252//serine-type endopeptidase activity;GO:0005509//calcium ion binding;GO:0005515//protein binding;GO:0008233//peptidase activity;GO:0008236//serine-type peptidase activity;GO:0016787//hydrolase activity;GO:0042802//identical protein binding;GO:0046872//metal ion binding;GO:0048306//calcium-dependent protein b…	ko05171(Coronavirus disease - COVID-19);ko05150(Staphylococcus aureus infection);ko04610(Complement and coagulation cascades)
ENSG00000009765	0	0	0	0.00690185	0	0	0	0.00623245	0	0	0	0	6	150368892	150405969	+	10362	IYD	GO:0005515;GO:0005654;GO:0005886;GO:0005887;GO:0006570;GO:0010181;GO:0016020;GO:0016021;GO:0016491;GO:0030659;GO:0031410;GO:0042403;GO:0140616	K17231	EC:1.21.1.1	C	KOG3936;35U61;3AFJN;3BYR5;3DEFT;3JNAE;48QDU;49M00;4M7AD;4N20M	iodotyrosine deiodinase [Source:HGNC Symbol;Acc:HGNC:21071]	389434	Q6PHW0	GO:0006570//tyrosine metabolic process;GO:0042403//thyroid hormone metabolic process;	GO:0005654//nucleoplasm;GO:0005886//plasma membrane;GO:0005887//integral component of plasma membrane;GO:0016020//membrane;GO:0016021//integral component of membrane;GO:0030659//cytoplasmic vesicle membrane;GO:0031410//cytoplasmic vesicle;	GO:0005515//protein binding;GO:0010181//FMN binding;GO:0016491//oxidoreductase activity;GO:0140616//iodotyrosine deiodinase activity;	ko04918(Thyroid hormone synthesis)
ENSG00000009780	4.23082	3.8338	4.44163	4.6311	4.45697	3.91898	3.98	3.63924	4.41518	2.69481	3.52724	3.14691	1	27725961	27763116	+	4046	FAM76A	GO:0005654;GO:0016607	-	-	S;J;K	KOG3990;35KFA;38CIP;3BCJQ;3CWZH;3J5AS;4817M;4913W;4M9PP;4MX1H	family with sequence similarity 76 member A [Source:HGNC Symbol;Acc:HGNC:28530]	199870	Q8TAV0	-	GO:0005654//nucleoplasm;GO:0016607//nuclear speck;	-	-
ENSG00000009790	0.0726566	0	0.0281638	0.036912	0.0348588	0.0160467	0.0510939	0	0.0336497	0.00950584	0.0197298	0.0170248	1	209756032	209782320	+	7750	TRAF3IP3	GO:0000139;GO:0005515;GO:0005739;GO:0005741;GO:0005764;GO:0005765;GO:0005794;GO:0005886;GO:0016020;GO:0016021	-	-	S	2RG0V;35AW2;38K86;3BJ0C;3D1QA;3JBIG;487GW;48XVK;4M63J;4MY4F	TRAF3 interacting protein 3 [Source:HGNC Symbol;Acc:HGNC:30766]	80342	Q9Y228;B3KWQ9	-	GO:0000139//Golgi membrane;GO:0005739//mitochondrion;GO:0005741//mitochondrial outer membrane;GO:0005764//lysosome;GO:0005765//lysosomal membrane;GO:0005794//Golgi apparatus;GO:0005886//plasma membrane;GO:0016020//membrane;GO:0016021//integral component of membrane;	GO:0005515//protein binding;	-
ENSG00000009830	2.70392	2.75301	2.63958	3.68337	3.98491	3.87602	3.37404	3.30656	2.92823	4.02304	3.77931	3.31279	14	77274956	77320883	-	13203	POMT2	GO:0000030;GO:0004169;GO:0005654;GO:0005730;GO:0005783;GO:0005789;GO:0005829;GO:0006486;GO:0006493;GO:0016020;GO:0016021;GO:0016740;GO:0016757;GO:0035269;GO:0046872;GO:0097502;GO:1904100	K00728	EC:2.4.1.109	O	KOG3359;35EAS;38DG3;3BAW3;3D13W;3J4JV;48AXC;4925X;4MBD5;4N2M6	protein O-mannosyltransferase 2 [Source:HGNC Symbol;Acc:HGNC:19743]	29954	Q9UKY4	GO:0006486//protein glycosylation;GO:0006493//protein O-linked glycosylation;GO:0035269//protein O-linked mannosylation;GO:0097502//mannosylation;GO:1904100//positive regulation of protein O-linked glycosylation;	GO:0005654//nucleoplasm;GO:0005730//nucleolus;GO:0005783//endoplasmic reticulum;GO:0005789//endoplasmic reticulum membrane;GO:0005829//cytosol;GO:0016020//membrane;GO:0016021//integral component of membrane;	GO:0000030//mannosyltransferase activity;GO:0004169//dolichyl-phosphate-mannose-protein mannosyltransferase activity;GO:0016740//transferase activity;GO:0016757//glycosyltransferase activity;GO:0046872//metal ion binding;	ko00515(Mannose type O-glycan biosynthesis);ko00514(Other types of O-glycan biosynthesis)
ENSG00000009844	22.1962	23.1154	22.6349	15.8543	15.6797	16.6804	22.7868	21.8353	22.1064	14.728	15.5265	15.352	6	142147162	142224685	+	7258	VTA1	GO:0005515;GO:0005654;GO:0005737;GO:0005768;GO:0005771;GO:0005829;GO:0008022;GO:0010008;GO:0015031;GO:0016020;GO:0016236;GO:0032511;GO:0036258;GO:0043231;GO:0046755;GO:0070062;GO:0071985;GO:1904903	K12199	-	S;L;U	KOG0917;35NFC;39RB9;3BE1F;3CWNC;3JE64;47YY0;48XGM;4ME27;4MT7C	vesicle trafficking 1 [Source:HGNC Symbol;Acc:HGNC:20954]	51534	Q9NP79	GO:0015031//protein transport;GO:0016236//macroautophagy;GO:0032511//late endosome to vacuole transport via multivesicular body sorting pathway;GO:0036258//multivesicular body assembly;GO:0046755//viral budding;GO:0071985//multivesicular body sorting pathway;GO:1904903//ESCRT III complex disassembly;	GO:0005654//nucleoplasm;GO:0005737//cytoplasm;GO:0005768//endosome;GO:0005771//multivesicular body;GO:0005829//cytosol;GO:0010008//endosome membrane;GO:0016020//membrane;GO:0043231//intracellular membrane-bounded organelle;GO:0070062//extracellular exosome;	GO:0005515//protein binding;GO:0008022//protein C-terminus binding;	ko04144(Endocytosis)
ENSG00000009950	1.0642	1.08986	1.19372	0.0148529	0.0420803	0	2.3575	0.56332	2.47787	1.40761	0.402245	3.71301	7	73593194	73624543	-	4815	MLXIPL	GO:0000122;GO:0000785;GO:0000978;GO:0000981;GO:0001227;GO:0003677;GO:0003700;GO:0005634;GO:0005654;GO:0005667;GO:0005737;GO:0005829;GO:0006355;GO:0006357;GO:0008284;GO:0009653;GO:0010255;GO:0033137;GO:0035538;GO:0042593;GO:0045723;GO:0045821;GO:0045892;GO:0045893;GO:0045944;GO:0046889;GO:0046982;GO:0046983;GO:0055089;GO:0061629;GO:0070328;GO:0090324;GO:0097009	K09113	-	S;K	KOG3582;35E6U;38CXV;3BD33;3CSVS;3J4E5;489BS;48WGX;4MHPH;4MV0W	MLX interacting protein like [Source:HGNC Symbol;Acc:HGNC:12744]	51085	Q9NP71	GO:0000122//negative regulation of transcription by RNA polymerase II;GO:0006355//regulation of transcription, DNA-templated;GO:0006357//regulation of transcription by RNA polymerase II;GO:0008284//positive regulation of cell population proliferation;GO:0009653//anatomical structure morphogenesis;GO:0010255//glucose mediated signaling pathway;GO:0033137//negative regulation of peptidyl-serine pho…	GO:0000785//chromatin;GO:0005634//nucleus;GO:0005654//nucleoplasm;GO:0005667//transcription regulator complex;GO:0005737//cytoplasm;GO:0005829//cytosol;	GO:0000978//RNA polymerase II cis-regulatory region sequence-specific DNA binding;GO:0000981//DNA-binding transcription factor activity, RNA polymerase II-specific;GO:0001227//DNA-binding transcription repressor activity, RNA polymerase II-specific;GO:0003677//DNA binding;GO:0003700//DNA-binding transcription factor activity;GO:0035538//carbohydrate response element binding;GO:0046982//protein he…	ko04932(Non-alcoholic fatty liver disease);ko04931(Insulin resistance)
ENSG00000009954	35.883	34.7602	35.3683	44.7234	37.5673	38.9645	34.2507	36.1231	33.7894	37.1377	46.8825	31.8828	7	73440406	73522293	-	7060	BAZ1B	GO:0000166;GO:0000785;GO:0000793;GO:0004713;GO:0004715;GO:0005515;GO:0005524;GO:0005634;GO:0005654;GO:0005721;GO:0005730;GO:0006325;GO:0006338;GO:0006357;GO:0006974;GO:0008270;GO:0010604;GO:0016301;GO:0016310;GO:0016740;GO:0018108;GO:0035066;GO:0035173;GO:0042393;GO:0043596;GO:0043687;GO:0045935;GO:0045943;GO:0045944;GO:0045945;GO:0046872;GO:0090535;GO:0110016;GO:0140801;GO:1905213;GO:2001020	K11658	-	K;B	KOG1245;35AWZ;38CWU;3BB9F;3CUUU;3JBHW;47ZWJ;48VP3;4MBA0;4MY65	bromodomain adjacent to zinc finger domain 1B [Source:HGNC Symbol;Acc:HGNC:961]	9031	Q9UIG0	GO:0006325//chromatin organization;GO:0006338//chromatin remodeling;GO:0006357//regulation of transcription by RNA polymerase II;GO:0006974//cellular response to DNA damage stimulus;GO:0010604//positive regulation of macromolecule metabolic process;GO:0016310//phosphorylation;GO:0018108//peptidyl-tyrosine phosphorylation;GO:0035066//positive regulation of histone acetylation;GO:0043687//post-tran…	GO:0000785//chromatin;GO:0000793//condensed chromosome;GO:0005634//nucleus;GO:0005654//nucleoplasm;GO:0005721//pericentric heterochromatin;GO:0005730//nucleolus;GO:0043596//nuclear replication fork;GO:0090535//WICH complex;GO:0110016//B-WICH complex;	GO:0000166//nucleotide binding;GO:0004713//protein tyrosine kinase activity;GO:0004715//non-membrane spanning protein tyrosine kinase activity;GO:0005515//protein binding;GO:0005524//ATP binding;GO:0008270//zinc ion binding;GO:0016301//kinase activity;GO:0016740//transferase activity;GO:0035173//histone kinase activity;GO:0042393//histone binding;GO:0046872//metal ion binding;	-
ENSG00000010017	18.4739	17.0427	16.9524	16.3473	24.4544	24.1128	17.402	18.4567	18.3804	16.6155	14.7919	15.2802	6	13621498	13711835	-	3618	RANBP9	GO:0000151;GO:0005515;GO:0005634;GO:0005654;GO:0005737;GO:0005829;GO:0005875;GO:0005886;GO:0007010;GO:0007020;GO:0007166;GO:0016020;GO:0016604;GO:0019899;GO:0031267;GO:0065003;GO:0070373;GO:1902993	K23334	-	F;S	KOG1477;35G6T;38DWC;3BBKA;3CRPE;3JE86;484CM;4951C;4MM0X;4N023	RAN binding protein 9 [Source:HGNC Symbol;Acc:HGNC:13727]	10048	Q96S59;A0A024QZW3	GO:0007010//cytoskeleton organization;GO:0007020//microtubule nucleation;GO:0007166//cell surface receptor signaling pathway;GO:0065003//protein-containing complex assembly;GO:0070373//negative regulation of ERK1 and ERK2 cascade;GO:1902993//positive regulation of amyloid precursor protein catabolic process;	GO:0000151//ubiquitin ligase complex;GO:0005634//nucleus;GO:0005654//nucleoplasm;GO:0005737//cytoplasm;GO:0005829//cytosol;GO:0005875//microtubule associated complex;GO:0005886//plasma membrane;GO:0016020//membrane;GO:0016604//nuclear body;	GO:0005515//protein binding;GO:0019899//enzyme binding;GO:0031267//small GTPase binding;	-
ENSG00000010030	0.047438	0.0325071	0.0306472	0.0602502	0.0284494	0.0261926	0	0	0.109851	0.0620642	0.042939	0.138945	6	36354091	36387800	-	2374	ETV7	GO:0000122;GO:0000785;GO:0000977;GO:0000981;GO:0001227;GO:0003677;GO:0003700;GO:0005515;GO:0005634;GO:0005654;GO:0006355;GO:0006357;GO:0006366;GO:0009887;GO:0030154;GO:0043565;GO:1990837	K03211	-	K	KOG3804;35ATG;39WU1;3BFPN;3CWN4;3J90B;47Z2S;48ZKV;4MAZC;4N162	ETS variant transcription factor 7 [Source:HGNC Symbol;Acc:HGNC:18160]	51513	Q9Y603	GO:0000122//negative regulation of transcription by RNA polymerase II;GO:0006355//regulation of transcription, DNA-templated;GO:0006357//regulation of transcription by RNA polymerase II;GO:0006366//transcription by RNA polymerase II;GO:0009887//animal organ morphogenesis;GO:0030154//cell differentiation;	GO:0000785//chromatin;GO:0005634//nucleus;GO:0005654//nucleoplasm;	GO:0000977//RNA polymerase II transcription regulatory region sequence-specific DNA binding;GO:0000981//DNA-binding transcription factor activity, RNA polymerase II-specific;GO:0001227//DNA-binding transcription repressor activity, RNA polymerase II-specific;GO:0003677//DNA binding;GO:0003700//DNA-binding transcription factor activity;GO:0005515//protein binding;GO:0043565//sequence-specific DNA …	ko05202(Transcriptional misregulation in cancer)
ENSG00000010072	4.05203	4.18134	4.42255	5.655	5.00881	4.96944	5.08437	5.43457	4.05131	4.7151	4.42718	5.04891	1	231337104	231355023	+	5906	SPRTN	GO:0000785;GO:0003677;GO:0003690;GO:0003697;GO:0004222;GO:0005515;GO:0005634;GO:0005654;GO:0005694;GO:0006281;GO:0006508;GO:0006974;GO:0008233;GO:0008237;GO:0009411;GO:0016540;GO:0016607;GO:0016787;GO:0019985;GO:0031398;GO:0031593;GO:0043130;GO:0046872;GO:0070530;GO:0106300	K24051	-	S;L	KOG3931;359RT;391ZX;3B99P;3CRXG;3JEBV;48A0E;48ZAA;4MGPA;4N0EB	SprT-like N-terminal domain [Source:HGNC Symbol;Acc:HGNC:25356]	83932	Q9H040;A0A024R3U2	GO:0006281//DNA repair;GO:0006508//proteolysis;GO:0006974//cellular response to DNA damage stimulus;GO:0009411//response to UV;GO:0016540//protein autoprocessing;GO:0019985//translesion synthesis;GO:0031398//positive regulation of protein ubiquitination;GO:0106300//protein-DNA covalent cross-linking repair;	GO:0000785//chromatin;GO:0005634//nucleus;GO:0005654//nucleoplasm;GO:0005694//chromosome;GO:0016607//nuclear speck;	GO:0003677//DNA binding;GO:0003690//double-stranded DNA binding;GO:0003697//single-stranded DNA binding;GO:0004222//metalloendopeptidase activity;GO:0005515//protein binding;GO:0008233//peptidase activity;GO:0008237//metallopeptidase activity;GO:0016787//hydrolase activity;GO:0031593//polyubiquitin modification-dependent protein binding;GO:0043130//ubiquitin binding;GO:0046872//metal ion binding;…	-
ENSG00000010165	13.493	15.3095	14.9273	17.8839	12.0586	12.2057	14.5567	15.5931	14.5845	14.4225	16.0848	13.2252	1	171781660	171814023	+	3831	METTL13	GO:0000122;GO:0003824;GO:0005515;GO:0005634;GO:0005737;GO:0005739;GO:0008152;GO:0008168;GO:0016740;GO:0032259;GO:1902807	K25166	EC:2.1.1.-	S;E	KOG2352;35F0J;38ZV1;3BDCZ;3CXUJ;3J4VR;48A4X;48Z68;4MHVH;4MURC	methyltransferase 13, eEF1A lysine and N-terminal methyltransferase [Source:HGNC Symbol;Acc:HGNC:24248]	51603	Q8N6R0;C4B4C6	GO:0000122//negative regulation of transcription by RNA polymerase II;GO:0008152//metabolic process;GO:0032259//methylation;GO:1902807//negative regulation of cell cycle G1/S phase transition;	GO:0005634//nucleus;GO:0005737//cytoplasm;GO:0005739//mitochondrion;	GO:0003824//catalytic activity;GO:0005515//protein binding;GO:0008168//methyltransferase activity;GO:0016740//transferase activity;	-
ENSG00000010219	0.551108	0.492587	0.557283	1.055	1.16876	1.12014	0.580393	0.430537	0.776808	0.66878	1.20734	0.608243	12	4562208	4615302	+	7050	DYRK4	GO:0000166;GO:0004672;GO:0004674;GO:0004712;GO:0004713;GO:0005515;GO:0005524;GO:0005634;GO:0005737;GO:0005856;GO:0006468;GO:0016301;GO:0016310;GO:0016740;GO:0018105;GO:0018107;GO:0018108;GO:0043231;GO:0046872;GO:0106310	K18669	EC:2.7.12.1	S;T	KOG0667;35GD6;38D9D;3BCTZ;3CRMD;3J56I;48122;48ZQ0;4ME8Z;4N4RW	dual specificity tyrosine phosphorylation regulated kinase 4 [Source:HGNC Symbol;Acc:HGNC:3095]	8798	Q9NR20	GO:0006468//protein phosphorylation;GO:0016310//phosphorylation;GO:0018105//peptidyl-serine phosphorylation;GO:0018107//peptidyl-threonine phosphorylation;GO:0018108//peptidyl-tyrosine phosphorylation;	GO:0005634//nucleus;GO:0005737//cytoplasm;GO:0005856//cytoskeleton;GO:0043231//intracellular membrane-bounded organelle;	GO:0000166//nucleotide binding;GO:0004672//protein kinase activity;GO:0004674//protein serine/threonine kinase activity;GO:0004712//protein serine/threonine/tyrosine kinase activity;GO:0004713//protein tyrosine kinase activity;GO:0005515//protein binding;GO:0005524//ATP binding;GO:0016301//kinase activity;GO:0016740//transferase activity;GO:0046872//metal ion binding;GO:0106310//protein serine ki…	-
ENSG00000010244	18.009	17.7196	17.4831	17.3616	18.4752	18.527	18.3995	17.9967	18.5557	19.1371	18.4309	20.5904	17	32350132	32381885	+	15818	ZNF207	GO:0000070;GO:0000775;GO:0000776;GO:0001578;GO:0003677;GO:0003723;GO:0005515;GO:0005634;GO:0005654;GO:0005694;GO:0005730;GO:0005737;GO:0005819;GO:0005856;GO:0005874;GO:0007049;GO:0007059;GO:0007094;GO:0008017;GO:0008201;GO:0008608;GO:0046785;GO:0046872;GO:0050821;GO:0051301;GO:0051983;GO:0090307;GO:1990047	-	-	S;P;B	KOG2893;35IA7;38FKN;3BARP;3CYEN;3J3K6;47Z93;48YAT;4MM5T;4N2GP	zinc finger protein 207 [Source:HGNC Symbol;Acc:HGNC:12998]	7756	O43670	GO:0000070//mitotic sister chromatid segregation;GO:0001578//microtubule bundle formation;GO:0007049//cell cycle;GO:0007059//chromosome segregation;GO:0007094//mitotic spindle assembly checkpoint signaling;GO:0008608//attachment of spindle microtubules to kinetochore;GO:0046785//microtubule polymerization;GO:0050821//protein stabilization;GO:0051301//cell division;GO:0051983//regulation of chromo…	GO:0000775//chromosome, centromeric region;GO:0000776//kinetochore;GO:0005634//nucleus;GO:0005654//nucleoplasm;GO:0005694//chromosome;GO:0005730//nucleolus;GO:0005737//cytoplasm;GO:0005819//spindle;GO:0005856//cytoskeleton;GO:0005874//microtubule;GO:1990047//spindle matrix;	GO:0003677//DNA binding;GO:0003723//RNA binding;GO:0005515//protein binding;GO:0008017//microtubule binding;GO:0008201//heparin binding;GO:0046872//metal ion binding;	-
ENSG00000010256	31.1597	34.2023	32.5633	23.8836	23.3772	22.7842	37.7151	35.9587	35.8743	34.8577	35.3949	38.4213	3	48599002	48610976	-	3204	UQCRC1	GO:0005515;GO:0005739;GO:0005743;GO:0005746;GO:0005750;GO:0006119;GO:0006122;GO:0008121;GO:0009060;GO:0014823;GO:0016020;GO:0031625;GO:0043279;GO:0044877;GO:0045333;GO:0046872;GO:0070469;GO:1902600	K00414	-	O;C;P	KOG0960;35G5S;38CT4;3B99X;3CRHJ;3J1NU;4858P;48X6M;4MA7P;4N568	ubiquinol-cytochrome c reductase core protein 1 [Source:HGNC Symbol;Acc:HGNC:12585]	7384	P31930	GO:0006119//oxidative phosphorylation;GO:0006122//mitochondrial electron transport, ubiquinol to cytochrome c;GO:0009060//aerobic respiration;GO:0014823//response to activity;GO:0043279//response to alkaloid;GO:0045333//cellular respiration;GO:1902600//proton transmembrane transport;	GO:0005739//mitochondrion;GO:0005743//mitochondrial inner membrane;GO:0005746//mitochondrial respirasome;GO:0005750//mitochondrial respiratory chain complex III;GO:0016020//membrane;GO:0070469//respirasome;	GO:0005515//protein binding;GO:0008121//ubiquinol-cytochrome-c reductase activity;GO:0031625//ubiquitin protein ligase binding;GO:0044877//protein-containing complex binding;GO:0046872//metal ion binding;	ko05415(Diabetic cardiomyopathy);ko05208(Chemical carcinogenesis - reactive oxygen species);ko05022(Pathways of neurodegeneration - multiple diseases);ko05020(Prion disease);ko05016(Huntington disease);ko05014(Amyotrophic lateral sclerosis);ko05012(Parkinson disease);ko05010(Alzheimer disease);ko04932(Non-alcoholic fatty liver disease);ko04714(Thermogenesis);ko04260(Cardiac muscle contraction);ko…
ENSG00000010270	14.4288	14.2065	13.4946	19.7647	17.5876	16.5807	10.9129	13.5613	11.1576	12.3522	15.3825	10.0696	7	38178245	38230670	+	4324	STARD3NL	GO:0005515;GO:0005765;GO:0005768;GO:0005789;GO:0005829;GO:0010008;GO:0015485;GO:0016020;GO:0016021;GO:0030301;GO:0031902;GO:0042803;GO:0043231;GO:0044232;GO:0099044;GO:0140284	-	-	S;I;U	KOG3845;35GI5;38HYQ;3B9MA;3CSIE;3J9CN;481MF;497QB;4M61H;4N25X	STARD3 N-terminal like [Source:HGNC Symbol;Acc:HGNC:19169]	83930	O95772;A0A024RA89	GO:0030301//cholesterol transport;GO:0099044//vesicle tethering to endoplasmic reticulum;	GO:0005765//lysosomal membrane;GO:0005768//endosome;GO:0005789//endoplasmic reticulum membrane;GO:0005829//cytosol;GO:0010008//endosome membrane;GO:0016020//membrane;GO:0016021//integral component of membrane;GO:0031902//late endosome membrane;GO:0043231//intracellular membrane-bounded organelle;GO:0044232//organelle membrane contact site;GO:0140284//endoplasmic reticulum-endosome membrane contac…	GO:0005515//protein binding;GO:0015485//cholesterol binding;GO:0042803//protein homodimerization activity;	-
ENSG00000010278	18.6923	20.0576	20.0333	6.71123	2.85033	2.11217	21.4779	15.5441	24.9645	11.8423	6.47054	26.7324	12	6199715	6238271	+	5829	CD9	GO:0005178;GO:0005515;GO:0005576;GO:0005615;GO:0005886;GO:0005887;GO:0005925;GO:0007155;GO:0007338;GO:0007342;GO:0008283;GO:0008285;GO:0008347;GO:0009897;GO:0014905;GO:0016020;GO:0016021;GO:0030168;GO:0030666;GO:0030669;GO:0030913;GO:0031092;GO:0031623;GO:0032991;GO:0035036;GO:0070062;GO:0071404;GO:0090331;GO:1903561;GO:1905521	K06460	-	S	KOG3882;35J21;39RT3;3BDRA;3CSI2;3JCPD;47ZJK;4949V;4MDY5;4N5FC	CD9 molecule [Source:HGNC Symbol;Acc:HGNC:1709]	928	P21926	GO:0007155//cell adhesion;GO:0007338//single fertilization;GO:0007342//fusion of sperm to egg plasma membrane involved in single fertilization;GO:0008283//cell population proliferation;GO:0008285//negative regulation of cell population proliferation;GO:0008347//glial cell migration;GO:0014905//myoblast fusion involved in skeletal muscle regeneration;GO:0030168//platelet activation;GO:0030913//par…	GO:0005576//extracellular region;GO:0005615//extracellular space;GO:0005886//plasma membrane;GO:0005887//integral component of plasma membrane;GO:0005925//focal adhesion;GO:0009897//external side of plasma membrane;GO:0016020//membrane;GO:0016021//integral component of membrane;GO:0030666//endocytic vesicle membrane;GO:0030669//clathrin-coated endocytic vesicle membrane;GO:0031092//platelet alpha…	GO:0005178//integrin binding;GO:0005515//protein binding;	ko04640(Hematopoietic cell lineage)
ENSG00000010282	0	0	0.0251927	0	0	0	0	0	0	0	0	0.0228431	3	42692663	42702824	-	2888	HHATL	GO:0005515;GO:0005783;GO:0005789;GO:0016020;GO:0016021;GO:0016746;GO:0048471;GO:0060262	K24679	-	M;T	KOG3860;35CN1;39SM1;3BH11;3CV2X;3JFHV;483GP;4971T;4M9EJ;4MUBE	hedgehog acyltransferase like [Source:HGNC Symbol;Acc:HGNC:13242]	57467	Q9HCP6;A0A024R2R3;Q5QTR4	GO:0060262//negative regulation of N-terminal protein palmitoylation;	GO:0005783//endoplasmic reticulum;GO:0005789//endoplasmic reticulum membrane;GO:0016020//membrane;GO:0016021//integral component of membrane;GO:0048471//perinuclear region of cytoplasm;	GO:0005515//protein binding;GO:0016746//acyltransferase activity;	ko04340(Hedgehog signaling pathway)
ENSG00000010292	40.2778	39.8384	40.1791	25.556	36.7028	38.8752	40.526	40.0859	40.8309	37.0173	36.5918	35.4428	12	6493356	6531955	+	6470	NCAPD2	GO:0000228;GO:0000278;GO:0000779;GO:0000793;GO:0000796;GO:0005515;GO:0005634;GO:0005654;GO:0005694;GO:0005737;GO:0005829;GO:0007049;GO:0007076;GO:0010032;GO:0016020;GO:0030261;GO:0042393;GO:0051301;GO:1905821	K06677	-	D;B	KOG0414;35JQB;38EKE;3BBY8;3CW7S;3J358;488C2;48WEM;4MIS1;4MTFR	non-SMC condensin I complex subunit D2 [Source:HGNC Symbol;Acc:HGNC:24305]	9918	Q15021;B3KY03;B3KMS0	GO:0000278//mitotic cell cycle;GO:0007049//cell cycle;GO:0007076//mitotic chromosome condensation;GO:0010032//meiotic chromosome condensation;GO:0030261//chromosome condensation;GO:0051301//cell division;GO:1905821//positive regulation of chromosome condensation;	GO:0000228//nuclear chromosome;GO:0000779//condensed chromosome, centromeric region;GO:0000793//condensed chromosome;GO:0000796//condensin complex;GO:0005634//nucleus;GO:0005654//nucleoplasm;GO:0005694//chromosome;GO:0005737//cytoplasm;GO:0005829//cytosol;GO:0016020//membrane;	GO:0005515//protein binding;GO:0042393//histone binding;	-
ENSG00000010295	2.09521	2.21606	2.26582	2.45862	2.74526	2.25084	2.66921	2.06345	2.12267	2.1304	2.62831	1.84105	12	6538961	6556073	-	4945	IFFO1	GO:0005515;GO:0005634;GO:0005637;GO:0005654;GO:0005882;GO:0006303;GO:0016020;GO:0016363;GO:0035861;GO:1990166;GO:1990683	-	-	S	2QRD7;35FX4;393YM;3BH79;3CS1S;3JEQM;47Z0X;4929W;4MIHX;4MWFK	intermediate filament family orphan 1 [Source:HGNC Symbol;Acc:HGNC:24970]	25900	Q0D2I5	GO:0006303//double-strand break repair via nonhomologous end joining;GO:1990166//protein localization to site of double-strand break;GO:1990683//DNA double-strand break attachment to nuclear envelope;	GO:0005634//nucleus;GO:0005637//nuclear inner membrane;GO:0005654//nucleoplasm;GO:0005882//intermediate filament;GO:0016020//membrane;GO:0016363//nuclear matrix;GO:0035861//site of double-strand break;	GO:0005515//protein binding;	-
ENSG00000010310	0.299929	0.258813	0.244005	0.0564348	0.173211	0.171737	0.29945	0.101922	0.334406	0.436005	0.160879	0.364408	19	45668221	45683722	+	5069	GIPR	GO:0002029;GO:0004888;GO:0004930;GO:0005515;GO:0005886;GO:0006091;GO:0007165;GO:0007166;GO:0007186;GO:0007188;GO:0007189;GO:0007190;GO:0007204;GO:0007584;GO:0008528;GO:0009749;GO:0016020;GO:0016021;GO:0016519;GO:0017046;GO:0031018;GO:0032024;GO:0038192;GO:0043950;GO:0048678;GO:0050796;GO:0051592;GO:0070542;GO:0120022	K04580	-	M;T	KOG4564;35AGI;38BI5;3BB70;3CRIA;3J576;4859J;49311;4M9VP;4MSR0	gastric inhibitory polypeptide receptor [Source:HGNC Symbol;Acc:HGNC:4271]	2696	P48546	GO:0002029//desensitization of G protein-coupled receptor signaling pathway;GO:0006091//generation of precursor metabolites and energy;GO:0007165//signal transduction;GO:0007166//cell surface receptor signaling pathway;GO:0007186//G protein-coupled receptor signaling pathway;GO:0007188//adenylate cyclase-modulating G protein-coupled receptor signaling pathway;GO:0007189//adenylate cyclase-activat…	GO:0005886//plasma membrane;GO:0016020//membrane;GO:0016021//integral component of membrane;	GO:0004888//transmembrane signaling receptor activity;GO:0004930//G protein-coupled receptor activity;GO:0005515//protein binding;GO:0008528//G protein-coupled peptide receptor activity;GO:0016519//gastric inhibitory peptide receptor activity;GO:0017046//peptide hormone binding;GO:0120022//glucagon family peptide binding;	ko04080(Neuroactive ligand-receptor interaction);ko04024(cAMP signaling pathway)
ENSG00000010318	4.5864	3.85401	3.8714	3.27396	2.16831	2.40296	3.96291	3.34038	4.55444	3.30684	2.71206	3.76529	3	52410660	52423641	+	3364	PHF7	GO:0005515;GO:0005634;GO:0005654;GO:0005794;GO:0005829;GO:0005886;GO:0016607;GO:0046872	-	-	K;U	KOG1084;35CIR;38HI8;3BKUI;3D2Y7;3JB62;484TB;48XMY;4MET7;4N0HM	PHD finger protein 7 [Source:HGNC Symbol;Acc:HGNC:18458]	51533	Q9BWX1;A0A024R336;A8K856	-	GO:0005634//nucleus;GO:0005654//nucleoplasm;GO:0005794//Golgi apparatus;GO:0005829//cytosol;GO:0005886//plasma membrane;GO:0016607//nuclear speck;	GO:0005515//protein binding;GO:0046872//metal ion binding;	-
ENSG00000010319	0.122726	0.0917439	0.230652	0.127532	0.281022	0.172486	0.14384	0.230325	0.206686	0.262743	0.343359	0.248355	3	52433035	52445103	-	5047	SEMA3G	GO:0001755;GO:0005102;GO:0005515;GO:0005576;GO:0005615;GO:0005887;GO:0007411;GO:0030215;GO:0030335;GO:0030517;GO:0045499;GO:0048843;GO:0050919;GO:0070062;GO:0071526	K06840	-	S;T	KOG3611;359MZ;39TZ5;3BGUP;3CWJU;3JEM8;480RW;48XYB;4MEMB;4N6B0	semaphorin 3G [Source:HGNC Symbol;Acc:HGNC:30400]	56920	Q9NS98	GO:0001755//neural crest cell migration;GO:0007411//axon guidance;GO:0030335//positive regulation of cell migration;GO:0030517//negative regulation of axon extension;GO:0048843//negative regulation of axon extension involved in axon guidance;GO:0050919//negative chemotaxis;GO:0071526//semaphorin-plexin signaling pathway;	GO:0005576//extracellular region;GO:0005615//extracellular space;GO:0005887//integral component of plasma membrane;GO:0070062//extracellular exosome;	GO:0005102//signaling receptor binding;GO:0005515//protein binding;GO:0030215//semaphorin receptor binding;GO:0045499//chemorepellent activity;	ko04360(Axon guidance)
ENSG00000010322	8.87322	8.05613	9.25714	11.246	11.6341	12.2962	10.2614	9.00793	10.1082	13.617	12.61	13.0602	3	52455118	52493068	+	9062	NISCH	GO:0005178;GO:0005515;GO:0005654;GO:0005737;GO:0005768;GO:0005769;GO:0005829;GO:0005886;GO:0006915;GO:0015630;GO:0016020;GO:0016601;GO:0019901;GO:0030036;GO:0030336;GO:0035091;GO:0042802;GO:0043231;GO:0045171;GO:0055037	K24095	-	Z;T;P	KOG1259;35MHN;38VEQ;3BG3G;3CW3X;3J4M5;48A8J;495NR;4MHR3;4MVQN	nischarin [Source:HGNC Symbol;Acc:HGNC:18006]	11188	Q9Y2I1	GO:0006915//apoptotic process;GO:0016601//Rac protein signal transduction;GO:0030036//actin cytoskeleton organization;GO:0030336//negative regulation of cell migration;	GO:0005654//nucleoplasm;GO:0005737//cytoplasm;GO:0005768//endosome;GO:0005769//early endosome;GO:0005829//cytosol;GO:0005886//plasma membrane;GO:0015630//microtubule cytoskeleton;GO:0016020//membrane;GO:0043231//intracellular membrane-bounded organelle;GO:0045171//intercellular bridge;GO:0055037//recycling endosome;	GO:0005178//integrin binding;GO:0005515//protein binding;GO:0019901//protein kinase binding;GO:0035091//phosphatidylinositol binding;GO:0042802//identical protein binding;	-
ENSG00000010327	0.00531818	0.00728862	0.00687159	0.00675453	0.00637882	0.029364	0	0.00609942	0.0123151	0.0139158	0.00481381	0	3	52495338	52524495	+	10588	STAB1	GO:0005041;GO:0005044;GO:0005509;GO:0005515;GO:0005540;GO:0005886;GO:0005887;GO:0006898;GO:0006954;GO:0007155;GO:0007267;GO:0015035;GO:0016020;GO:0016021;GO:0016525;GO:0030169;GO:0030666;GO:0042742	K19020	-	S;T	KOG1218;359NH;38CGW;3BEXX;3CV8Y;3J4SZ;47Z98;492GD;4M5NZ;4MUI5	stabilin 1 [Source:HGNC Symbol;Acc:HGNC:18628]	23166	Q9NY15	GO:0006898//receptor-mediated endocytosis;GO:0006954//inflammatory response;GO:0007155//cell adhesion;GO:0007267//cell-cell signaling;GO:0016525//negative regulation of angiogenesis;GO:0042742//defense response to bacterium;	GO:0005886//plasma membrane;GO:0005887//integral component of plasma membrane;GO:0016020//membrane;GO:0016021//integral component of membrane;GO:0030666//endocytic vesicle membrane;	GO:0005041//low-density lipoprotein particle receptor activity;GO:0005044//scavenger receptor activity;GO:0005509//calcium ion binding;GO:0005515//protein binding;GO:0005540//hyaluronic acid binding;GO:0015035//protein-disulfide reductase activity;GO:0030169//low-density lipoprotein particle binding;	-
ENSG00000010361	3.62299	3.50188	3.12904	1.30779	2.05842	2.14781	2.95005	2.99612	3.48833	2.14549	2.95145	2.07765	19	49806866	49817376	-	2953	FUZ	GO:0001736;GO:0001843;GO:0001942;GO:0005515;GO:0005737;GO:0005856;GO:0005929;GO:0008285;GO:0008589;GO:0010172;GO:0015031;GO:0016192;GO:0021915;GO:0030030;GO:0030336;GO:0042073;GO:0042995;GO:0045724;GO:0048704;GO:0060271;GO:0070062;GO:0090090;GO:0090301;GO:1902017;GO:1905515;GO:2000314	K22861	-	S;U	2QVMY;35E4T;38C68;3BJFS;3CU42;3JCJ7;480KH;48VHR;4M94I;4N3SA	fuzzy planar cell polarity protein [Source:HGNC Symbol;Acc:HGNC:26219]	80199	Q9BT04;A0A024QZF7	GO:0001736//establishment of planar polarity;GO:0001843//neural tube closure;GO:0001942//hair follicle development;GO:0008285//negative regulation of cell population proliferation;GO:0008589//regulation of smoothened signaling pathway;GO:0010172//embryonic body morphogenesis;GO:0015031//protein transport;GO:0016192//vesicle-mediated transport;GO:0021915//neural tube development;GO:0030030//cell p…	GO:0005737//cytoplasm;GO:0005856//cytoskeleton;GO:0005929//cilium;GO:0042995//cell projection;GO:0070062//extracellular exosome;	GO:0005515//protein binding;	-
ENSG00000010379	0	0.0545642	0.102884	0.0505658	0.111424	0.043965	0.0777707	0.0152205	0.0307313	0.0868139	0.0120124	0.0932891	12	220621	262873	-	4243	SLC6A13	GO:0005283;GO:0005308;GO:0005332;GO:0005368;GO:0005369;GO:0005515;GO:0005886;GO:0005887;GO:0006836;GO:0008028;GO:0010940;GO:0015171;GO:0015185;GO:0015293;GO:0015718;GO:0015734;GO:0015881;GO:0016020;GO:0016021;GO:0016323;GO:0022857;GO:0035725;GO:0043005;GO:0051936;GO:0051939;GO:0055085;GO:0070062;GO:0071702;GO:0071705;GO:0089718;GO:0098793;GO:0150104	K05046	-	T;P;U	KOG3660;35EA1;38G22;3BB0B;3CTJJ;3JF46;480PC;496ED;4MGWG;4N57Z	solute carrier family 6 member 13 [Source:HGNC Symbol;Acc:HGNC:11046]	6540	Q9NSD5	GO:0006836//neurotransmitter transport;GO:0010940//positive regulation of necrotic cell death;GO:0015718//monocarboxylic acid transport;GO:0015734//taurine transport;GO:0015881//creatine transmembrane transport;GO:0035725//sodium ion transmembrane transport;GO:0051936//gamma-aminobutyric acid reuptake;GO:0051939//gamma-aminobutyric acid import;GO:0055085//transmembrane transport;GO:0071702//organ…	GO:0005886//plasma membrane;GO:0005887//integral component of plasma membrane;GO:0016020//membrane;GO:0016021//integral component of membrane;GO:0016323//basolateral plasma membrane;GO:0043005//neuron projection;GO:0070062//extracellular exosome;GO:0098793//presynapse;	GO:0005283//amino acid:sodium symporter activity;GO:0005308//creatine transmembrane transporter activity;GO:0005332//gamma-aminobutyric acid:sodium symporter activity;GO:0005368//taurine transmembrane transporter activity;GO:0005369//taurine:sodium symporter activity;GO:0005515//protein binding;GO:0008028//monocarboxylic acid transmembrane transporter activity;GO:0015171//amino acid transmembrane…	ko04727(GABAergic synapse);ko04721(Synaptic vesicle cycle)
ENSG00000010404	0.248404	0.132855	0.227021	0.246239	0.239809	0.180642	0.0568076	0.132024	0.0771638	0.229873	0.180973	0.205849	X	149476988	149521096	-	9294	IDS	GO:0004423;GO:0005509;GO:0005515;GO:0005737;GO:0005764;GO:0006027;GO:0008484;GO:0016787;GO:0030200;GO:0030209;GO:0043202;GO:0046872	K01136	EC:3.1.6.13	O;P	KOG3867;35JBY;38CRA;3BGPB;3CTVU;3JEM7;48564;48XC5;4M6HK;4MSGM	iduronate 2-sulfatase [Source:HGNC Symbol;Acc:HGNC:5389]	3423	P22304	GO:0006027//glycosaminoglycan catabolic process;GO:0030200//heparan sulfate proteoglycan catabolic process;GO:0030209//dermatan sulfate catabolic process;	GO:0005737//cytoplasm;GO:0005764//lysosome;GO:0043202//lysosomal lumen;	GO:0004423//iduronate-2-sulfatase activity;GO:0005509//calcium ion binding;GO:0005515//protein binding;GO:0008484//sulfuric ester hydrolase activity;GO:0016787//hydrolase activity;GO:0046872//metal ion binding;	ko04142(Lysosome);ko00531(Glycosaminoglycan degradation)
ENSG00000010438	0	0	0.0510572	0.0501873	0	0.0436359	0	0.0906395	0	0.0516984	0.214605	0.0462954	9	33750679	33799231	+	1425	PRSS3	GO:0004252;GO:0005509;GO:0005515;GO:0005576;GO:0005615;GO:0006508;GO:0007586;GO:0008233;GO:0008236;GO:0016787;GO:0019730;GO:0031638;GO:0043542;GO:0046872;GO:1904724	K01312	EC:3.4.21.4	O;E	KOG3627;35I7A;38F79;3BBP0;3CUWA;3J3T4;4806R;48V0J;4M87A;4N13P	serine protease 3 [Source:HGNC Symbol;Acc:HGNC:9486]	5646	P35030;Q7Z5F4	GO:0006508//proteolysis;GO:0007586//digestion;GO:0019730//antimicrobial humoral response;GO:0031638//zymogen activation;GO:0043542//endothelial cell migration;	GO:0005576//extracellular region;GO:0005615//extracellular space;GO:1904724//tertiary granule lumen;	GO:0004252//serine-type endopeptidase activity;GO:0005509//calcium ion binding;GO:0005515//protein binding;GO:0008233//peptidase activity;GO:0008236//serine-type peptidase activity;GO:0016787//hydrolase activity;GO:0046872//metal ion binding;	ko05164(Influenza A);ko04974(Protein digestion and absorption);ko04972(Pancreatic secretion);ko04080(Neuroactive ligand-receptor interaction)
ENSG00000010539	2.32054	2.4187	2.44527	2.50853	2.99953	2.81963	2.24447	2.48917	2.13901	2.16157	2.78023	2.36679	16	3222325	3236221	-	7498	ZNF200	GO:0003674;GO:0005515;GO:0005634;GO:0008150;GO:0046872	K09228	-	S;K	358Z4;38REF;3BKJF;3CUG0;3J1I3;48AXY;49922;4M8N1;4MWAB	zinc finger protein 200 [Source:HGNC Symbol;Acc:HGNC:12993]	7752	P98182;B3KP91	GO:0008150//biological_process;	GO:0005634//nucleus;	GO:0003674//molecular_function;GO:0005515//protein binding;GO:0046872//metal ion binding;	ko05168(Herpes simplex virus 1 infection)
ENSG00000010610	0.407767	0.355631	0.287386	0.109857	0.296418	0.518517	0.637225	0.226748	0.386285	0.662822	0.559234	1.01338	12	6786858	6820799	+	4557	CD4	GO:0001618;GO:0001934;GO:0002250;GO:0002376;GO:0004888;GO:0005201;GO:0005515;GO:0005769;GO:0005788;GO:0005789;GO:0005886;GO:0005887;GO:0006955;GO:0007155;GO:0007165;GO:0007166;GO:0007167;GO:0007169;GO:0008270;GO:0008289;GO:0009897;GO:0009986;GO:0015026;GO:0016020;GO:0016021;GO:0018108;GO:0019722;GO:0019899;GO:0019901;GO:0023026;GO:0030217;GO:0030225;GO:0030669;GO:0032507;GO:0032743;GO:0033674;GO:…	K06454	-	S;T	2S0W5;35D3C;39TTA;3BKQS;3CTY5;3JBSJ;4836I;48XP8;4MKFT;4MWIV	CD4 molecule [Source:HGNC Symbol;Acc:HGNC:1678]	920	P01730;B4DT49;A0A4Y5UGE4	GO:0001934//positive regulation of protein phosphorylation;GO:0002250//adaptive immune response;GO:0002376//immune system process;GO:0006955//immune response;GO:0007155//cell adhesion;GO:0007165//signal transduction;GO:0007166//cell surface receptor signaling pathway;GO:0007167//enzyme linked receptor protein signaling pathway;GO:0007169//transmembrane receptor protein tyrosine kinase signaling p…	GO:0005769//early endosome;GO:0005788//endoplasmic reticulum lumen;GO:0005789//endoplasmic reticulum membrane;GO:0005886//plasma membrane;GO:0005887//integral component of plasma membrane;GO:0009897//external side of plasma membrane;GO:0009986//cell surface;GO:0016020//membrane;GO:0016021//integral component of membrane;GO:0030669//clathrin-coated endocytic vesicle membrane;GO:0042101//T cell rec…	GO:0001618//virus receptor activity;GO:0004888//transmembrane signaling receptor activity;GO:0005201//extracellular matrix structural constituent;GO:0005515//protein binding;GO:0008270//zinc ion binding;GO:0008289//lipid binding;GO:0015026//coreceptor activity;GO:0019899//enzyme binding;GO:0019901//protein kinase binding;GO:0023026//MHC class II protein complex binding;GO:0038023//signaling recep…	ko05340(Primary immunodeficiency);ko05235(PD-L1 expression and PD-1 checkpoint pathway in cancer);ko05170(Human immunodeficiency virus 1 infection);ko05166(Human T-cell leukemia virus 1 infection);ko05135(Yersinia infection);ko04660(T cell receptor signaling pathway);ko04659(Th17 cell differentiation);ko04658(Th1 and Th2 cell differentiation);ko04640(Hematopoietic cell lineage);ko04612(Antigen pr…
ENSG00000010626	0.442796	0.252857	0.500618	0.374925	0.73027	0.73346	0.497351	0.444362	0.683579	0.555182	0.634603	1.01594	12	6873569	6914241	+	3052	LRRC23	GO:0003674;GO:0005515;GO:0005575;GO:0005737;GO:0005829;GO:0008150	-	-	T;L	KOG0531;35NTM;38GK2;3BFPI;3CY5M;3JAGV;4822C;494UP;4MAQ2;4N2E9	leucine rich repeat containing 23 [Source:HGNC Symbol;Acc:HGNC:19138]	10233	Q53EV4;A8K8K2	GO:0008150//biological_process;	GO:0005575//cellular_component;GO:0005737//cytoplasm;GO:0005829//cytosol;	GO:0003674//molecular_function;GO:0005515//protein binding;	-
ENSG00000010671	0.0648305	0.0789786	0.0186149	0.0548934	0.786241	1.00228	0.101312	0.198277	0.0917436	0.0565462	0.0521618	0.0337577	X	101349338	101390796	-	7817	BTK	GO:0000166;GO:0001780;GO:0001805;GO:0001812;GO:0001818;GO:0002250;GO:0002344;GO:0002376;GO:0002553;GO:0002639;GO:0002721;GO:0002755;GO:0002902;GO:0004672;GO:0004713;GO:0004715;GO:0005515;GO:0005524;GO:0005547;GO:0005634;GO:0005737;GO:0005829;GO:0005886;GO:0006468;GO:0006915;GO:0007249;GO:0007498;GO:0008289;GO:0010033;GO:0016004;GO:0016020;GO:0016301;GO:0016310;GO:0016740;GO:0018108;GO:0019722;GO:…	K07370	EC:2.7.10.2	T;K;L	KOG0197;35ABK;38BS1;3BBJS;3CT1T;3J527;489IN;493Z3;4MAFC;4MV3N	Bruton tyrosine kinase [Source:HGNC Symbol;Acc:HGNC:1133]	695	Q06187;Q5JY90	GO:0001780//neutrophil homeostasis;GO:0001805//positive regulation of type III hypersensitivity;GO:0001812//positive regulation of type I hypersensitivity;GO:0001818//negative regulation of cytokine production;GO:0002250//adaptive immune response;GO:0002344//B cell affinity maturation;GO:0002376//immune system process;GO:0002553//histamine secretion by mast cell;GO:0002639//positive regulation of…	GO:0005634//nucleus;GO:0005737//cytoplasm;GO:0005829//cytosol;GO:0005886//plasma membrane;GO:0016020//membrane;GO:0031410//cytoplasmic vesicle;GO:0045121//membrane raft;GO:0048471//perinuclear region of cytoplasm;	GO:0000166//nucleotide binding;GO:0004672//protein kinase activity;GO:0004713//protein tyrosine kinase activity;GO:0004715//non-membrane spanning protein tyrosine kinase activity;GO:0005515//protein binding;GO:0005524//ATP binding;GO:0005547//phosphatidylinositol-3,4,5-trisphosphate binding;GO:0008289//lipid binding;GO:0016004//phospholipase activator activity;GO:0016301//kinase activity;GO:00167…	ko05340(Primary immunodeficiency);ko05169(Epstein-Barr virus infection);ko04664(Fc epsilon RI signaling pathway);ko04662(B cell receptor signaling pathway);ko04611(Platelet activation);ko04380(Osteoclast differentiation);ko04064(NF-kappa B signaling pathway)
ENSG00000010704	0.188523	0.312767	0.320513	0.0504084	0.190418	0.241055	0.290732	0.136558	0.252744	0.259631	0.377213	0.325495	6	26087281	26098343	+	5675	HFE	GO:0002626;GO:0002725;GO:0005102;GO:0005515;GO:0005615;GO:0005654;GO:0005769;GO:0005886;GO:0005887;GO:0006811;GO:0006879;GO:0009897;GO:0010039;GO:0010628;GO:0010862;GO:0016020;GO:0016021;GO:0030509;GO:0030881;GO:0031410;GO:0032092;GO:0032435;GO:0034756;GO:0039706;GO:0042446;GO:0045177;GO:0045178;GO:0048260;GO:0048471;GO:0055037;GO:0055072;GO:0060586;GO:0065003;GO:0071281;GO:0090277;GO:0098711;GO:…	-	-	T;B	KOG1745;35G4H;39VCE;3BK9C;3CY3I;3J3VJ;487VB;497P4;4MHCT;4N0K9	homeostatic iron regulator [Source:HGNC Symbol;Acc:HGNC:4886]	3077	Q30201	GO:0002626//negative regulation of T cell antigen processing and presentation;GO:0002725//negative regulation of T cell cytokine production;GO:0006811//ion transport;GO:0006879//cellular iron ion homeostasis;GO:0010039//response to iron ion;GO:0010628//positive regulation of gene expression;GO:0010862//positive regulation of pathway-restricted SMAD protein phosphorylation;GO:0030509//BMP signalin…	GO:0005615//extracellular space;GO:0005654//nucleoplasm;GO:0005769//early endosome;GO:0005886//plasma membrane;GO:0005887//integral component of plasma membrane;GO:0009897//external side of plasma membrane;GO:0016020//membrane;GO:0016021//integral component of membrane;GO:0031410//cytoplasmic vesicle;GO:0045177//apical part of cell;GO:0045178//basal part of cell;GO:0048471//perinuclear region of …	GO:0005102//signaling receptor binding;GO:0005515//protein binding;GO:0030881//beta-2-microglobulin binding;GO:0039706//co-receptor binding;GO:1990459//transferrin receptor binding;	-
ENSG00000010803	8.02665	8.04922	7.47801	11.2668	11.5353	13.1199	6.96962	8.09713	7.56516	7.18773	8.14036	4.1859	1	41027202	41242306	-	4602	SCMH1	GO:0001673;GO:0003682;GO:0005515;GO:0005634;GO:0005654;GO:0006338;GO:0006355;GO:0007283;GO:0009952;GO:0010369;GO:0031507;GO:0042393;GO:0045892	K11461	-	S;K	KOG3766;35JJM;39T6T;3BDPQ;3CZGG;3JAD9;486ZB;49882;4M6IC;4MYZE	Scm polycomb group protein homolog 1 [Source:HGNC Symbol;Acc:HGNC:19003]	22955	Q96GD3	GO:0006338//chromatin remodeling;GO:0006355//regulation of transcription, DNA-templated;GO:0007283//spermatogenesis;GO:0009952//anterior/posterior pattern specification;GO:0031507//heterochromatin assembly;GO:0045892//negative regulation of transcription, DNA-templated;	GO:0001673//male germ cell nucleus;GO:0005634//nucleus;GO:0005654//nucleoplasm;GO:0010369//chromocenter;	GO:0003682//chromatin binding;GO:0005515//protein binding;GO:0042393//histone binding;	-
ENSG00000010810	7.06615	7.84111	7.42192	16.5306	20.8695	20.3383	10.1697	9.80343	10.9174	15.2987	17.2211	18.7471	6	111660332	111873452	-	7411	FYN	GO:0000166;GO:0000304;GO:0001664;GO:0001764;GO:0002223;GO:0002250;GO:0002376;GO:0002862;GO:0003015;GO:0004672;GO:0004713;GO:0004715;GO:0005102;GO:0005515;GO:0005524;GO:0005634;GO:0005737;GO:0005739;GO:0005768;GO:0005829;GO:0005884;GO:0005886;GO:0006468;GO:0006816;GO:0007166;GO:0007169;GO:0007249;GO:0007411;GO:0007612;GO:0007631;GO:0008360;GO:0010629;GO:0010730;GO:0010976;GO:0014069;GO:0015631;GO:…	K05703	EC:2.7.10.2	T;K;L	KOG0197;35HYS;38E1B;3BAZR;3CTKV;3J90S;485RN;48WCB;4MCFV;4MYJF	FYN proto-oncogene, Src family tyrosine kinase [Source:HGNC Symbol;Acc:HGNC:4037]	2534	P06241	GO:0000304//response to singlet oxygen;GO:0001764//neuron migration;GO:0002223//stimulatory C-type lectin receptor signaling pathway;GO:0002250//adaptive immune response;GO:0002376//immune system process;GO:0002862//negative regulation of inflammatory response to antigenic stimulus;GO:0003015//heart process;GO:0006468//protein phosphorylation;GO:0006816//calcium ion transport;GO:0007166//cell sur…	GO:0005634//nucleus;GO:0005737//cytoplasm;GO:0005739//mitochondrion;GO:0005768//endosome;GO:0005829//cytosol;GO:0005884//actin filament;GO:0005886//plasma membrane;GO:0014069//postsynaptic density;GO:0016020//membrane;GO:0030425//dendrite;GO:0031234//extrinsic component of cytoplasmic side of plasma membrane;GO:0044297//cell body;GO:0045121//membrane raft;GO:0048471//perinuclear region of cytopla…	GO:0000166//nucleotide binding;GO:0001664//G protein-coupled receptor binding;GO:0004672//protein kinase activity;GO:0004713//protein tyrosine kinase activity;GO:0004715//non-membrane spanning protein tyrosine kinase activity;GO:0005102//signaling receptor binding;GO:0005515//protein binding;GO:0005524//ATP binding;GO:0015631//tubulin binding;GO:0016004//phospholipase activator activity;GO:001630…	ko05416(Viral myocarditis);ko05130(Pathogenic Escherichia coli infection);ko05020(Prion disease);ko04725(Cholinergic synapse);ko04664(Fc epsilon RI signaling pathway);ko04660(T cell receptor signaling pathway);ko04650(Natural killer cell mediated cytotoxicity);ko04611(Platelet activation);ko04520(Adherens junction);ko04510(Focal adhesion);ko04380(Osteoclast differentiation);ko04360(Axon guidance)…
ENSG00000010818	3.44687	3.38894	3.52422	4.64429	1.98327	1.91972	3.8935	4.25114	3.39516	2.00646	2.36485	2.62198	6	142751469	142956698	-	11272	HIVEP2	GO:0000978;GO:0000981;GO:0003677;GO:0005634;GO:0005654;GO:0006357;GO:0046872	K09239	-	K	35CSH;38F1X;3BE7I;3CZ9C;3JBUW;48BP5;48W2C;4MB31;4N13Z	HIVEP zinc finger 2 [Source:HGNC Symbol;Acc:HGNC:4921]	3097	P31629	GO:0006357//regulation of transcription by RNA polymerase II;	GO:0005634//nucleus;GO:0005654//nucleoplasm;	GO:0000978//RNA polymerase II cis-regulatory region sequence-specific DNA binding;GO:0000981//DNA-binding transcription factor activity, RNA polymerase II-specific;GO:0003677//DNA binding;GO:0046872//metal ion binding;	-
ENSG00000010932	0	0.0214247	0	0	0.0187504	0.0345259	0	0	0.0905002	0.122716	0.0141501	0.0732604	1	171248471	171285978	+	3602	FMO1	GO:0004497;GO:0004499;GO:0005515;GO:0005783;GO:0005788;GO:0005789;GO:0006082;GO:0006805;GO:0006970;GO:0009404;GO:0016020;GO:0016021;GO:0016491;GO:0032496;GO:0043231;GO:0046322;GO:0050660;GO:0050661;GO:0070995;GO:0097009	K00485	-	Q;P	KOG1399;359A8;38EGD;3BID2;3CYNY;3J377;484DU;492ZM;4M7P8;4N4FW	flavin containing dimethylaniline monoxygenase 1 [Source:HGNC Symbol;Acc:HGNC:3769]	2326	Q01740;A0A024R934;B2RCG5	GO:0006082//organic acid metabolic process;GO:0006805//xenobiotic metabolic process;GO:0006970//response to osmotic stress;GO:0009404//toxin metabolic process;GO:0032496//response to lipopolysaccharide;GO:0046322//negative regulation of fatty acid oxidation;GO:0070995//NADPH oxidation;GO:0097009//energy homeostasis;	GO:0005783//endoplasmic reticulum;GO:0005788//endoplasmic reticulum lumen;GO:0005789//endoplasmic reticulum membrane;GO:0016020//membrane;GO:0016021//integral component of membrane;GO:0043231//intracellular membrane-bounded organelle;	GO:0004497//monooxygenase activity;GO:0004499//N,N-dimethylaniline monooxygenase activity;GO:0005515//protein binding;GO:0016491//oxidoreductase activity;GO:0050660//flavin adenine dinucleotide binding;GO:0050661//NADP binding;	ko00982(Drug metabolism - cytochrome P450)
ENSG00000011007	14.0772	13.0881	13.7269	21.0887	16.0512	16.0104	14.031	17.0629	13.6781	18.1145	19.0227	17.2329	1	23743448	23762059	+	5348	ELOA	GO:0003746;GO:0005515;GO:0005615;GO:0005634;GO:0005654;GO:0006357;GO:0006366;GO:0006367;GO:0006368;GO:0006414;GO:0070449;GO:0090734	K15076	-	K	KOG2821;35J5M;38I1V;3BHM5;3CU3N;3JFT4;48066;497GA;4M9DZ;4MVT3	elongin A [Source:HGNC Symbol;Acc:HGNC:11620]	6924	Q14241	GO:0006357//regulation of transcription by RNA polymerase II;GO:0006366//transcription by RNA polymerase II;GO:0006367//transcription initiation from RNA polymerase II promoter;GO:0006368//transcription elongation from RNA polymerase II promoter;GO:0006414//translational elongation;	GO:0005615//extracellular space;GO:0005634//nucleus;GO:0005654//nucleoplasm;GO:0070449//elongin complex;GO:0090734//site of DNA damage;	GO:0003746//translation elongation factor activity;GO:0005515//protein binding;	-
ENSG00000011009	31.679	35.5503	39.3842	25.514	25.465	25.4447	35.7901	35.1183	34.0337	31.9323	28.3972	39.2692	1	23791145	23795539	+	2021	LYPLA2	GO:0002084;GO:0004622;GO:0005515;GO:0005737;GO:0005795;GO:0005829;GO:0006629;GO:0006631;GO:0007411;GO:0008474;GO:0016787;GO:0045296;GO:0046464;GO:0052689;GO:0070062;GO:1905344	K06130	EC:3.1.1.5	J;I	KOG2112;35NT0;38RN5;3BI64;3CZAF;3J604;48183;48Z0C;4MFNR;4N5SB	lysophospholipase 2 [Source:HGNC Symbol;Acc:HGNC:6738]	11313	O95372;A0A140VJC9	GO:0002084//protein depalmitoylation;GO:0006629//lipid metabolic process;GO:0006631//fatty acid metabolic process;GO:0007411//axon guidance;GO:0046464//acylglycerol catabolic process;GO:1905344//prostaglandin catabolic process;	GO:0005737//cytoplasm;GO:0005795//Golgi stack;GO:0005829//cytosol;GO:0070062//extracellular exosome;	GO:0004622//lysophospholipase activity;GO:0005515//protein binding;GO:0008474//palmitoyl-(protein) hydrolase activity;GO:0016787//hydrolase activity;GO:0045296//cadherin binding;GO:0052689//carboxylic ester hydrolase activity;	ko00564(Glycerophospholipid metabolism)
ENSG00000011021	8.25377	8.46974	8.61718	8.22537	7.86701	8.96997	8.947	8.73928	8.48757	8.75245	7.68926	10.0494	1	11806096	11848079	+	8173	CLCN6	GO:0000166;GO:0003729;GO:0005247;GO:0005524;GO:0005765;GO:0005768;GO:0006811;GO:0006821;GO:0006884;GO:0007165;GO:0009612;GO:0010008;GO:0010468;GO:0015108;GO:0015297;GO:0016020;GO:0016021;GO:0031902;GO:0034220;GO:0043231;GO:0055085;GO:1902476	K05015	-	P	KOG0474;35P0Y;38FIV;3BDDG;3CTJP;3J2RF;48A0G;490F2;4M9IM;4N0QJ	chloride voltage-gated channel 6 [Source:HGNC Symbol;Acc:HGNC:2024]	1185	P51797	GO:0006811//ion transport;GO:0006821//chloride transport;GO:0006884//cell volume homeostasis;GO:0007165//signal transduction;GO:0009612//response to mechanical stimulus;GO:0010468//regulation of gene expression;GO:0034220//ion transmembrane transport;GO:0055085//transmembrane transport;GO:1902476//chloride transmembrane transport;	GO:0005765//lysosomal membrane;GO:0005768//endosome;GO:0010008//endosome membrane;GO:0016020//membrane;GO:0016021//integral component of membrane;GO:0031902//late endosome membrane;GO:0043231//intracellular membrane-bounded organelle;	GO:0000166//nucleotide binding;GO:0003729//mRNA binding;GO:0005247//voltage-gated chloride channel activity;GO:0005524//ATP binding;GO:0015108//chloride transmembrane transporter activity;GO:0015297//antiporter activity;	-
ENSG00000011028	6.00594	6.89641	7.18623	4.91537	18.7215	20.2459	7.92035	6.99599	8.4871	10.0038	6.79736	4.39406	17	62627670	62693597	+	6591	MRC2	GO:0001649;GO:0005515;GO:0005518;GO:0005925;GO:0006897;GO:0016020;GO:0016021;GO:0030246;GO:0030574;GO:0038023	K06560	-	S;T;V	KOG4297;35KJV;39K1Q;3BJRV;3E42S;3J65N;489FT;495XC;4MCEV;4MYAP	mannose receptor C type 2 [Source:HGNC Symbol;Acc:HGNC:16875]	9902	Q9UBG0	GO:0001649//osteoblast differentiation;GO:0006897//endocytosis;GO:0030574//collagen catabolic process;	GO:0005925//focal adhesion;GO:0016020//membrane;GO:0016021//integral component of membrane;	GO:0005515//protein binding;GO:0005518//collagen binding;GO:0030246//carbohydrate binding;GO:0038023//signaling receptor activity;	ko05152(Tuberculosis);ko04145(Phagosome)
ENSG00000011052	0	0	0	0	0	0	0	0	0	0	0	0	17	51153590	51171744	+	1241	NME1-NME2	GO:0000166;GO:0004550;GO:0005524;GO:0005829;GO:0006165;GO:0006183;GO:0006228;GO:0006241;GO:0016301;GO:0016310;GO:0016740	K00940	EC:2.7.4.6	F	KOG0888;35D44;3A1MB;3BPIJ;3D20N;3J7R9;4829Y;48XS1;4MJND;4N0JX	NME1-NME2 readthrough [Source:HGNC Symbol;Acc:HGNC:33531]	654364	P22392	GO:0006165//nucleoside diphosphate phosphorylation;GO:0006183//GTP biosynthetic process;GO:0006228//UTP biosynthetic process;GO:0006241//CTP biosynthetic process;GO:0016310//phosphorylation;	GO:0005829//cytosol;	GO:0000166//nucleotide binding;GO:0004550//nucleoside diphosphate kinase activity;GO:0005524//ATP binding;GO:0016301//kinase activity;GO:0016740//transferase activity;	ko00983(Drug metabolism - other enzymes);ko00240(Pyrimidine metabolism);ko00230(Purine metabolism)
ENSG00000011083	0.710938	0.342826	0.544355	0.0334426	0.0315824	0	1.20358	0.649279	1.89019	0.189472	0.238338	0.107972	5	150190062	150222788	+	4277	SLC6A7	GO:0005298;GO:0005886;GO:0005887;GO:0006836;GO:0006865;GO:0015193;GO:0015293;GO:0015824;GO:0016020;GO:0016021;GO:0022857;GO:0035524;GO:0035725;GO:0045202;GO:0055085;GO:0071702;GO:0071705;GO:0097060	K05040	-	T;P;U	KOG3660;35AS5;38E26;3BBRV;3CRC1;3J2EC;484NG;48VT3;4MHVA;4MT8Z	solute carrier family 6 member 7 [Source:HGNC Symbol;Acc:HGNC:11054]	6534	Q99884	GO:0006836//neurotransmitter transport;GO:0006865//amino acid transport;GO:0015824//proline transport;GO:0035524//proline transmembrane transport;GO:0035725//sodium ion transmembrane transport;GO:0055085//transmembrane transport;GO:0071702//organic substance transport;GO:0071705//nitrogen compound transport;	GO:0005886//plasma membrane;GO:0005887//integral component of plasma membrane;GO:0016020//membrane;GO:0016021//integral component of membrane;GO:0045202//synapse;GO:0097060//synaptic membrane;	GO:0005298//proline:sodium symporter activity;GO:0015193//L-proline transmembrane transporter activity;GO:0015293//symporter activity;GO:0022857//transmembrane transporter activity;	ko04721(Synaptic vesicle cycle)
ENSG00000011105	4.97443	5.27518	5.46859	5.6965	6.32841	6.23162	5.34278	4.90083	5.28747	17.4333	7.94239	10.2802	12	3077355	3286564	+	6905	TSPAN9	GO:0003674;GO:0005886;GO:0005887;GO:0005925;GO:0008150;GO:0016020;GO:0016021;GO:0097197	K17350	-	S;K	KOG3882;35PJW;38D9R;3BGS9;3CSCF;3J54A;487TJ;490HI;4MEKX;4MSHM	tetraspanin 9 [Source:HGNC Symbol;Acc:HGNC:21640]	10867	O75954	GO:0008150//biological_process;	GO:0005886//plasma membrane;GO:0005887//integral component of plasma membrane;GO:0005925//focal adhesion;GO:0016020//membrane;GO:0016021//integral component of membrane;GO:0097197//tetraspanin-enriched microdomain;	GO:0003674//molecular_function;	-
ENSG00000011114	7.23425	6.73458	7.00408	7.5095	7.74734	7.857	6.75511	5.47052	6.3856	7.78761	7.4971	6.75252	14	93237550	93333092	-	11333	BTBD7	GO:0005515;GO:0005634;GO:0060693;GO:0061138	K10479	-	S	KOG2838;35PE5;38CJW;3BHZC;3CWW8;3JDJZ;48AXW;48W7Z;4MC8G;4MX54	BTB domain containing 7 [Source:HGNC Symbol;Acc:HGNC:18269]	55727	Q9P203	GO:0060693//regulation of branching involved in salivary gland morphogenesis;GO:0061138//morphogenesis of a branching epithelium;	GO:0005634//nucleus;	GO:0005515//protein binding;	-
ENSG00000011132	0.915673	1.28252	1.49517	1.03518	0.977601	0.91116	1.32087	1.0271	1.25826	0.882042	1.1294	1.47362	19	3750772	3761692	-	5596	APBA3	GO:0001540;GO:0001701;GO:0004857;GO:0005515;GO:0005737;GO:0005886;GO:0007268;GO:0010468;GO:0015031;GO:0019899;GO:0043086;GO:0043197;GO:0048471;GO:0050790	K24035	-	S;T	KOG3605;35D4P;38F07;3BIIN;3D0WS;3JB5C;488R5;48X1P;4M64X;4MSZN	amyloid beta precursor protein binding family A member 3 [Source:HGNC Symbol;Acc:HGNC:580]	9546	O96018	GO:0001701//in utero embryonic development;GO:0007268//chemical synaptic transmission;GO:0010468//regulation of gene expression;GO:0015031//protein transport;GO:0043086//negative regulation of catalytic activity;GO:0050790//regulation of catalytic activity;	GO:0005737//cytoplasm;GO:0005886//plasma membrane;GO:0043197//dendritic spine;GO:0048471//perinuclear region of cytoplasm;	GO:0001540//amyloid-beta binding;GO:0004857//enzyme inhibitor activity;GO:0005515//protein binding;GO:0019899//enzyme binding;	-
ENSG00000011143	0.948045	1.04628	1.19918	1.6794	1.43038	1.9175	1.32753	0.972858	1.70429	1.7626	1.93758	1.30363	17	58205441	58219605	-	11285	MKS1	GO:0001843;GO:0003271;GO:0005515;GO:0005737;GO:0005813;GO:0005814;GO:0005815;GO:0005829;GO:0005856;GO:0005929;GO:0007368;GO:0008589;GO:0010669;GO:0016020;GO:0030030;GO:0035869;GO:0036038;GO:0036064;GO:0042733;GO:0042995;GO:0044458;GO:0048706;GO:0048754;GO:0060122;GO:0060271;GO:0060322;GO:0060411;GO:0060828;GO:0061009;GO:1901620;GO:1905515;GO:1990403;GO:2000095	K19332	-	S	KOG4446;359MQ;38H8A;3B9MY;3CZTJ;3J651;48A7K;496X2;4M7JK;4N3AP	MKS transition zone complex subunit 1 [Source:HGNC Symbol;Acc:HGNC:7121]	54903	Q9NXB0	GO:0001843//neural tube closure;GO:0003271//smoothened signaling pathway involved in regulation of secondary heart field cardioblast proliferation;GO:0007368//determination of left/right symmetry;GO:0008589//regulation of smoothened signaling pathway;GO:0010669//epithelial structure maintenance;GO:0030030//cell projection organization;GO:0042733//embryonic digit morphogenesis;GO:0044458//motile c…	GO:0005737//cytoplasm;GO:0005813//centrosome;GO:0005814//centriole;GO:0005815//microtubule organizing center;GO:0005829//cytosol;GO:0005856//cytoskeleton;GO:0005929//cilium;GO:0016020//membrane;GO:0035869//ciliary transition zone;GO:0036038//MKS complex;GO:0036064//ciliary basal body;GO:0042995//cell projection;	GO:0005515//protein binding;	-
ENSG00000011198	3.01001	2.63074	2.56708	3.55735	2.49049	2.58985	2.13597	1.96166	2.27439	3.80126	3.60343	3.19398	3	43690108	43734371	+	7539	ABHD5	GO:0003841;GO:0005515;GO:0005654;GO:0005737;GO:0005739;GO:0005811;GO:0005829;GO:0006508;GO:0006629;GO:0006631;GO:0006654;GO:0008233;GO:0008654;GO:0010891;GO:0010898;GO:0016740;GO:0016746;GO:0016787;GO:0030154;GO:0042171;GO:0043231;GO:0050996;GO:0051006;GO:0052689;GO:0055088	K13699	EC:2.3.1.51	H;S;I;E	KOG4409;35I1Z;38H8B;3BEPZ;3CWGZ;3J8MW;48354;493ZF;4MDTX;4N2ET	abhydrolase domain containing 5, lysophosphatidic acid acyltransferase [Source:HGNC Symbol;Acc:HGNC:21396]	51099	Q8WTS1;A0A0S2Z5D6	GO:0006508//proteolysis;GO:0006629//lipid metabolic process;GO:0006631//fatty acid metabolic process;GO:0006654//phosphatidic acid biosynthetic process;GO:0008654//phospholipid biosynthetic process;GO:0010891//negative regulation of sequestering of triglyceride;GO:0010898//positive regulation of triglyceride catabolic process;GO:0030154//cell differentiation;GO:0050996//positive regulation of lip…	GO:0005654//nucleoplasm;GO:0005737//cytoplasm;GO:0005739//mitochondrion;GO:0005811//lipid droplet;GO:0005829//cytosol;GO:0043231//intracellular membrane-bounded organelle;	GO:0003841//1-acylglycerol-3-phosphate O-acyltransferase activity;GO:0005515//protein binding;GO:0008233//peptidase activity;GO:0016740//transferase activity;GO:0016746//acyltransferase activity;GO:0016787//hydrolase activity;GO:0042171//lysophosphatidic acid acyltransferase activity;GO:0052689//carboxylic ester hydrolase activity;	ko04923(Regulation of lipolysis in adipocytes)
ENSG00000011201	16.3313	15.2666	16.1704	2.04998	0.92506	0.781435	17.8363	21.3749	14.9412	2.16371	12.5946	0.847692	X	8528874	8732137	-	7082	ANOS1	GO:0004867;GO:0005201;GO:0005515;GO:0005576;GO:0005615;GO:0005886;GO:0006935;GO:0007155;GO:0007411;GO:0008201;GO:0009986;GO:0010466;GO:0010951;GO:0016020;GO:0030182;GO:0030414;GO:0031012	K23413	-	S;W	KOG4802;35K42;39RIA;3BJEM;3D2RJ;3J48G;487V6;493D5;4MCZI;4N3AB	anosmin 1 [Source:HGNC Symbol;Acc:HGNC:6211]	3730	P23352	GO:0006935//chemotaxis;GO:0007155//cell adhesion;GO:0007411//axon guidance;GO:0010466//negative regulation of peptidase activity;GO:0010951//negative regulation of endopeptidase activity;GO:0030182//neuron differentiation;	GO:0005576//extracellular region;GO:0005615//extracellular space;GO:0005886//plasma membrane;GO:0009986//cell surface;GO:0016020//membrane;GO:0031012//extracellular matrix;	GO:0004867//serine-type endopeptidase inhibitor activity;GO:0005201//extracellular matrix structural constituent;GO:0005515//protein binding;GO:0008201//heparin binding;GO:0030414//peptidase inhibitor activity;	-
ENSG00000011243	4.4057	4.40031	4.42002	3.16889	3.75654	4.2271	4.96357	4.12665	5.26071	4.93941	3.44109	5.16937	19	15380050	15419141	-	8576	AKAP8L	GO:0000785;GO:0003677;GO:0003723;GO:0005515;GO:0005521;GO:0005634;GO:0005737;GO:0006397;GO:0007076;GO:0008380;GO:0010793;GO:0016301;GO:0016310;GO:0016363;GO:0016605;GO:0016607;GO:0017151;GO:0031065;GO:0034237;GO:0042826;GO:0043229;GO:0044839;GO:0045944;GO:0046872;GO:0051081;GO:1990904	K15978	-	S;K	2QSFC;35DHI;39UBX;3BAZB;3CZ3Z;3J6PH;483UI;49101;4M7NS;4MSM6	A-kinase anchoring protein 8 like [Source:HGNC Symbol;Acc:HGNC:29857]	26993	Q9ULX6	GO:0006397//mRNA processing;GO:0007076//mitotic chromosome condensation;GO:0008380//RNA splicing;GO:0010793//regulation of mRNA export from nucleus;GO:0016310//phosphorylation;GO:0031065//positive regulation of histone deacetylation;GO:0044839//cell cycle G2/M phase transition;GO:0045944//positive regulation of transcription by RNA polymerase II;GO:0051081//nuclear membrane disassembly;	GO:0000785//chromatin;GO:0005634//nucleus;GO:0005737//cytoplasm;GO:0016363//nuclear matrix;GO:0016605//PML body;GO:0016607//nuclear speck;GO:0043229//intracellular organelle;GO:1990904//ribonucleoprotein complex;	GO:0003677//DNA binding;GO:0003723//RNA binding;GO:0005515//protein binding;GO:0005521//lamin binding;GO:0016301//kinase activity;GO:0017151//DEAD/H-box RNA helicase binding;GO:0034237//protein kinase A regulatory subunit binding;GO:0042826//histone deacetylase binding;GO:0046872//metal ion binding;	-
ENSG00000011258	10.3149	9.7002	10.6846	8.48169	12.2405	12.637	13.3481	11.111	14.0575	12.8595	12.6499	14.5	17	51177425	51260163	-	7184	MBTD1	GO:0000724;GO:0000786;GO:0003682;GO:0005515;GO:0005634;GO:0005694;GO:0006325;GO:0006355;GO:0008270;GO:0016573;GO:0035064;GO:0035267;GO:0042393;GO:0042981;GO:0043967;GO:0043968;GO:0045892;GO:0045893;GO:0046872;GO:0048706;GO:0051726;GO:1905168;GO:2000779	-	-	S;K	KOG3766;35G7W;38EBR;3BA62;3CS6Y;3J6D3;483I3;49580;4MC6S;4N3HR	mbt domain containing 1 [Source:HGNC Symbol;Acc:HGNC:19866]	54799	Q05BQ5	GO:0000724//double-strand break repair via homologous recombination;GO:0006325//chromatin organization;GO:0006355//regulation of transcription, DNA-templated;GO:0016573//histone acetylation;GO:0042981//regulation of apoptotic process;GO:0043967//histone H4 acetylation;GO:0043968//histone H2A acetylation;GO:0045892//negative regulation of transcription, DNA-templated;GO:0045893//positive regulatio…	GO:0000786//nucleosome;GO:0005634//nucleus;GO:0005694//chromosome;GO:0035267//NuA4 histone acetyltransferase complex;	GO:0003682//chromatin binding;GO:0005515//protein binding;GO:0008270//zinc ion binding;GO:0035064//methylated histone binding;GO:0042393//histone binding;GO:0046872//metal ion binding;	-
ENSG00000011260	39.3308	37.8579	39.218	35.1632	30.009	29.7218	35.8182	38.7054	37.0001	34.5593	36.1287	29.5808	17	51260546	51297936	+	2703	UTP18	GO:0003723;GO:0005515;GO:0005634;GO:0005654;GO:0005730;GO:0006364;GO:0016020;GO:0016021;GO:0031965;GO:0032040;GO:0034388	K14553	-	S;Q	KOG2055;35JBR;38E4F;3BHQI;3CV6C;3JAKC;48AQH;4967S;4MG74;4MZCW	UTP18 small subunit processome component [Source:HGNC Symbol;Acc:HGNC:24274]	51096	Q9Y5J1	GO:0006364//rRNA processing;	GO:0005634//nucleus;GO:0005654//nucleoplasm;GO:0005730//nucleolus;GO:0016020//membrane;GO:0016021//integral component of membrane;GO:0031965//nuclear membrane;GO:0032040//small-subunit processome;GO:0034388//Pwp2p-containing subcomplex of 90S preribosome;	GO:0003723//RNA binding;GO:0005515//protein binding;	ko03008(Ribosome biogenesis in eukaryotes)
ENSG00000011275	6.10211	5.96921	5.91578	10.2234	8.92377	8.82322	5.75812	5.75395	6.01535	7.55567	7.78388	5.12024	7	5620047	5781696	-	7576	RNF216	GO:0005515;GO:0005634;GO:0005654;GO:0005737;GO:0005829;GO:0006915;GO:0016567;GO:0016740;GO:0032480;GO:0032648;GO:0043161;GO:0046872;GO:0050691;GO:0061630;GO:0070936	K11976	EC:2.3.2.31	S;O	KOG1812;35IMU;38CGZ;3BGDH;3CVDW;3JAIY;487VY;4933D;4MH7H;4N2Y5	ring finger protein 216 [Source:HGNC Symbol;Acc:HGNC:21698]	54476	Q9NWF9;A8K8N1	GO:0006915//apoptotic process;GO:0016567//protein ubiquitination;GO:0032480//negative regulation of type I interferon production;GO:0032648//regulation of interferon-beta production;GO:0043161//proteasome-mediated ubiquitin-dependent protein catabolic process;GO:0050691//regulation of defense response to virus by host;GO:0070936//protein K48-linked ubiquitination;	GO:0005634//nucleus;GO:0005654//nucleoplasm;GO:0005737//cytoplasm;GO:0005829//cytosol;	GO:0005515//protein binding;GO:0016740//transferase activity;GO:0046872//metal ion binding;GO:0061630//ubiquitin protein ligase activity;	-
ENSG00000011295	15.6352	16.4695	15.3228	12.8645	14.3356	14.2254	16.4718	14.8811	18.5121	12.4001	11.9802	16.9668	17	15999784	16045015	+	6054	TTC19	GO:0000281;GO:0005515;GO:0005739;GO:0005743;GO:0005813;GO:0007049;GO:0016020;GO:0030496;GO:0034551;GO:0051301;GO:0070469	K18169	-	Z;C	KOG1840;35N1B;39WUJ;3BGH9;3D1GY;3J4M6;484A0;48V9E;4MGKH;4N07Y	tetratricopeptide repeat domain 19 [Source:HGNC Symbol;Acc:HGNC:26006]	54902	Q6DKK2;A0A024RD83	GO:0000281//mitotic cytokinesis;GO:0007049//cell cycle;GO:0034551//mitochondrial respiratory chain complex III assembly;GO:0051301//cell division;	GO:0005739//mitochondrion;GO:0005743//mitochondrial inner membrane;GO:0005813//centrosome;GO:0016020//membrane;GO:0030496//midbody;GO:0070469//respirasome;	GO:0005515//protein binding;	-
ENSG00000011304	52.6029	55.4805	54.8406	63.5484	63.9559	61.6024	55.0276	62.3996	51.1186	77.1378	68.6019	75.8653	19	797075	812327	+	7521	PTBP1	GO:0000381;GO:0003676;GO:0003677;GO:0003723;GO:0003729;GO:0005515;GO:0005634;GO:0005654;GO:0005730;GO:0006397;GO:0008187;GO:0008380;GO:0016020;GO:0033119;GO:0035307;GO:0036002;GO:0043484;GO:0045595;GO:0048025;GO:0051148;GO:0070062;GO:0070886;GO:0075522	K13218	-	A;O	KOG1190;35NGR;38H7H;3B9RH;3CRKU;3J3SY;483UE;48VI4;4MCIA;4N35U	polypyrimidine tract binding protein 1 [Source:HGNC Symbol;Acc:HGNC:9583]	5725	P26599	GO:0000381//regulation of alternative mRNA splicing, via spliceosome;GO:0006397//mRNA processing;GO:0008380//RNA splicing;GO:0033119//negative regulation of RNA splicing;GO:0035307//positive regulation of protein dephosphorylation;GO:0043484//regulation of RNA splicing;GO:0045595//regulation of cell differentiation;GO:0048025//negative regulation of mRNA splicing, via spliceosome;GO:0051148//nega…	GO:0005634//nucleus;GO:0005654//nucleoplasm;GO:0005730//nucleolus;GO:0016020//membrane;GO:0070062//extracellular exosome;	GO:0003676//nucleic acid binding;GO:0003677//DNA binding;GO:0003723//RNA binding;GO:0003729//mRNA binding;GO:0005515//protein binding;GO:0008187//poly-pyrimidine tract binding;GO:0036002//pre-mRNA binding;	-
ENSG00000011332	0.410586	0.369782	0.500201	1.13235	0.731672	1.11408	0.783705	0.686169	0.814954	1.5348	1.4972	1.51183	19	38211006	38229714	-	4800	DPF1	GO:0000785;GO:0003712;GO:0005634;GO:0005737;GO:0006338;GO:0006354;GO:0006357;GO:0006915;GO:0007399;GO:0008270;GO:0030071;GO:0042393;GO:0045597;GO:0045892;GO:0045944;GO:0046872;GO:0070316;GO:0071565;GO:1990837;GO:2000045;GO:2000781;GO:2000819	K22198	-	S;K	KOG1244;35BRE;38B8J;3BJ0N;3E483;3J6DA;486U8;48W5Z;4MGG0;4N4S4	double PHD fingers 1 [Source:HGNC Symbol;Acc:HGNC:20225]	8193	Q92782;A0A8I5QL29	GO:0006338//chromatin remodeling;GO:0006354//DNA-templated transcription, elongation;GO:0006357//regulation of transcription by RNA polymerase II;GO:0006915//apoptotic process;GO:0007399//nervous system development;GO:0030071//regulation of mitotic metaphase/anaphase transition;GO:0045597//positive regulation of cell differentiation;GO:0045892//negative regulation of transcription, DNA-templated;…	GO:0000785//chromatin;GO:0005634//nucleus;GO:0005737//cytoplasm;GO:0071565//nBAF complex;	GO:0003712//transcription coregulator activity;GO:0008270//zinc ion binding;GO:0042393//histone binding;GO:0046872//metal ion binding;GO:1990837//sequence-specific double-stranded DNA binding;	ko05225(Hepatocellular carcinoma);ko04714(Thermogenesis)
ENSG00000011347	1.01404	1.15472	1.3006	1.07957	0.277239	0.321115	2.27212	0.94066	2.28774	2.27293	1.41055	4.45514	11	61513714	61581148	-	7552	SYT7	GO:0000149;GO:0001778;GO:0001786;GO:0005509;GO:0005515;GO:0005516;GO:0005544;GO:0005546;GO:0005764;GO:0005765;GO:0005777;GO:0005778;GO:0005829;GO:0005886;GO:0006887;GO:0006909;GO:0008021;GO:0014059;GO:0016020;GO:0016021;GO:0016192;GO:0017156;GO:0017158;GO:0019905;GO:0030276;GO:0030658;GO:0030670;GO:0030672;GO:0031045;GO:0031410;GO:0032009;GO:0036465;GO:0042734;GO:0042995;GO:0045202;GO:0045956;GO:…	K19907	-	S;T;U	KOG1028;35CWH;39SED;3BC48;3CWHA;3J7JG;486CX;48WFU;4M74H;4N40Y	synaptotagmin 7 [Source:HGNC Symbol;Acc:HGNC:11514]	9066	O43581	GO:0001778//plasma membrane repair;GO:0006887//exocytosis;GO:0006909//phagocytosis;GO:0014059//regulation of dopamine secretion;GO:0016192//vesicle-mediated transport;GO:0017156//calcium-ion regulated exocytosis;GO:0017158//regulation of calcium ion-dependent exocytosis;GO:0036465//synaptic vesicle recycling;GO:0045956//positive regulation of calcium ion-dependent exocytosis;GO:0046850//regulatio…	GO:0005764//lysosome;GO:0005765//lysosomal membrane;GO:0005777//peroxisome;GO:0005778//peroxisomal membrane;GO:0005829//cytosol;GO:0005886//plasma membrane;GO:0008021//synaptic vesicle;GO:0016020//membrane;GO:0016021//integral component of membrane;GO:0030658//transport vesicle membrane;GO:0030670//phagocytic vesicle membrane;GO:0030672//synaptic vesicle membrane;GO:0031045//dense core granule;GO…	GO:0000149//SNARE binding;GO:0001786//phosphatidylserine binding;GO:0005509//calcium ion binding;GO:0005515//protein binding;GO:0005516//calmodulin binding;GO:0005544//calcium-dependent phospholipid binding;GO:0005546//phosphatidylinositol-4,5-bisphosphate binding;GO:0019905//syntaxin binding;GO:0030276//clathrin binding;GO:0046872//metal ion binding;	-
ENSG00000011376	5.13756	5.61047	5.68236	4.41541	4.10993	4.19486	6.2927	5.19476	6.1271	5.67653	5.42263	6.01911	3	45388561	45554726	+	12407	LARS2	GO:0000166;GO:0002161;GO:0004812;GO:0004823;GO:0005524;GO:0005739;GO:0005759;GO:0006399;GO:0006412;GO:0006418;GO:0006429;GO:0016874;GO:0032543;GO:0044260;GO:0106074	K01869	EC:6.1.1.4	-	-	leucyl-tRNA synthetase 2, mitochondrial [Source:HGNC Symbol;Acc:HGNC:17095]	23395	Q15031	GO:0006399//tRNA metabolic process;GO:0006412//translation;GO:0006418//tRNA aminoacylation for protein translation;GO:0006429//leucyl-tRNA aminoacylation;GO:0032543//mitochondrial translation;GO:0044260//cellular macromolecule metabolic process;GO:0106074//aminoacyl-tRNA metabolism involved in translational fidelity;	GO:0005739//mitochondrion;GO:0005759//mitochondrial matrix;	GO:0000166//nucleotide binding;GO:0002161//aminoacyl-tRNA editing activity;GO:0004812//aminoacyl-tRNA ligase activity;GO:0004823//leucine-tRNA ligase activity;GO:0005524//ATP binding;GO:0016874//ligase activity;	ko00970(Aminoacyl-tRNA biosynthesis)
ENSG00000011405	36.261	33.9466	33.7586	34.1001	29.071	29.5001	35.0804	31.1645	30.5836	25.3489	29.3788	28.4176	11	17077730	17207986	-	9207	PIK3C2A	GO:0000166;GO:0005524;GO:0005634;GO:0005654;GO:0005737;GO:0005794;GO:0005802;GO:0005829;GO:0005886;GO:0005942;GO:0006629;GO:0006661;GO:0006887;GO:0006897;GO:0007173;GO:0008286;GO:0010508;GO:0014065;GO:0014829;GO:0016020;GO:0016301;GO:0016303;GO:0016310;GO:0016477;GO:0016740;GO:0030136;GO:0030276;GO:0031410;GO:0031982;GO:0035004;GO:0035005;GO:0035091;GO:0036092;GO:0043231;GO:0046854;GO:0046934;GO:…	K00923	EC:2.7.1.154	H;T;D;L;B;U	KOG0905;35MV5;38HFP;3B9QS;3CW2B;3JF6Y;480YT;48VPD;4MFQY;4MX5Y	phosphatidylinositol-4-phosphate 3-kinase catalytic subunit type 2 alpha [Source:HGNC Symbol;Acc:HGNC:8971]	5286	O00443;L7RRS0	GO:0006629//lipid metabolic process;GO:0006661//phosphatidylinositol biosynthetic process;GO:0006887//exocytosis;GO:0006897//endocytosis;GO:0007173//epidermal growth factor receptor signaling pathway;GO:0008286//insulin receptor signaling pathway;GO:0010508//positive regulation of autophagy;GO:0014065//phosphatidylinositol 3-kinase signaling;GO:0014829//vascular associated smooth muscle contracti…	GO:0005634//nucleus;GO:0005654//nucleoplasm;GO:0005737//cytoplasm;GO:0005794//Golgi apparatus;GO:0005802//trans-Golgi network;GO:0005829//cytosol;GO:0005886//plasma membrane;GO:0005942//phosphatidylinositol 3-kinase complex;GO:0016020//membrane;GO:0030136//clathrin-coated vesicle;GO:0031410//cytoplasmic vesicle;GO:0031982//vesicle;GO:0043231//intracellular membrane-bounded organelle;GO:0070062//e…	GO:0000166//nucleotide binding;GO:0005524//ATP binding;GO:0016301//kinase activity;GO:0016303//1-phosphatidylinositol-3-kinase activity;GO:0016740//transferase activity;GO:0030276//clathrin binding;GO:0035004//phosphatidylinositol 3-kinase activity;GO:0035005//1-phosphatidylinositol-4-phosphate 3-kinase activity;GO:0035091//phosphatidylinositol binding;GO:0046934//phosphatidylinositol-4,5-bisphos…	ko05132(Salmonella infection);ko04070(Phosphatidylinositol signaling system);ko00562(Inositol phosphate metabolism)
ENSG00000011422	1.65503	1.22935	1.8283	3.73871	1.72749	1.61836	1.53996	2.31835	1.43353	2.95871	2.77886	2.05743	19	43646095	43670547	-	4457	PLAUR	GO:0001934;GO:0005102;GO:0005515;GO:0005576;GO:0005788;GO:0005789;GO:0005886;GO:0005887;GO:0005925;GO:0006935;GO:0007165;GO:0007596;GO:0009986;GO:0010755;GO:0016020;GO:0016021;GO:0019898;GO:0019899;GO:0019904;GO:0030155;GO:0030162;GO:0030377;GO:0031225;GO:0034112;GO:0035579;GO:0038023;GO:0038195;GO:0042995;GO:0043066;GO:0043388;GO:0045742;GO:0051917;GO:0070161;GO:0090200;GO:0098637;GO:1905370;GO:…	K03985	-	S;T	2S36D;35KJI;39YI3;3BN50;3D509;3JE26;48AA7;48V8X;4M8CX;4N0RK	plasminogen activator, urokinase receptor [Source:HGNC Symbol;Acc:HGNC:9053]	5329	Q03405	GO:0001934//positive regulation of protein phosphorylation;GO:0006935//chemotaxis;GO:0007165//signal transduction;GO:0007596//blood coagulation;GO:0010755//regulation of plasminogen activation;GO:0030155//regulation of cell adhesion;GO:0030162//regulation of proteolysis;GO:0034112//positive regulation of homotypic cell-cell adhesion;GO:0038195//urokinase plasminogen activator signaling pathway;GO…	GO:0005576//extracellular region;GO:0005788//endoplasmic reticulum lumen;GO:0005789//endoplasmic reticulum membrane;GO:0005886//plasma membrane;GO:0005887//integral component of plasma membrane;GO:0005925//focal adhesion;GO:0009986//cell surface;GO:0016020//membrane;GO:0016021//integral component of membrane;GO:0019898//extrinsic component of membrane;GO:0031225//anchored component of membrane;GO…	GO:0005102//signaling receptor binding;GO:0005515//protein binding;GO:0019899//enzyme binding;GO:0019904//protein domain specific binding;GO:0030377//urokinase plasminogen activator receptor activity;GO:0038023//signaling receptor activity;	ko05205(Proteoglycans in cancer);ko04610(Complement and coagulation cascades)
ENSG00000011426	45.1072	45.0395	43.5908	45.7699	46.1071	45.0002	44.5037	42.3861	40.6485	42.271	40.9823	33.904	7	36389821	36453791	+	5997	ANLN	GO:0000281;GO:0000915;GO:0000921;GO:0002244;GO:0003779;GO:0005515;GO:0005634;GO:0005654;GO:0005737;GO:0005826;GO:0005829;GO:0005856;GO:0005938;GO:0007049;GO:0007096;GO:0015629;GO:0030496;GO:0031106;GO:0032059;GO:0042995;GO:0045296;GO:0051301;GO:0090521;GO:1904172	K18621	-	S;Z;D	KOG3640;35H9K;38FZE;3BIFS;3CVII;3J76N;487CI;490I0;4MDE3;4N1TX	anillin, actin binding protein [Source:HGNC Symbol;Acc:HGNC:14082]	54443	Q9NQW6;A0A024RA49	GO:0000281//mitotic cytokinesis;GO:0000915//actomyosin contractile ring assembly;GO:0000921//septin ring assembly;GO:0002244//hematopoietic progenitor cell differentiation;GO:0007049//cell cycle;GO:0007096//regulation of exit from mitosis;GO:0031106//septin ring organization;GO:0051301//cell division;GO:0090521//glomerular visceral epithelial cell migration;GO:1904172//positive regulation of bleb…	GO:0005634//nucleus;GO:0005654//nucleoplasm;GO:0005737//cytoplasm;GO:0005826//actomyosin contractile ring;GO:0005829//cytosol;GO:0005856//cytoskeleton;GO:0005938//cell cortex;GO:0015629//actin cytoskeleton;GO:0030496//midbody;GO:0032059//bleb;GO:0042995//cell projection;	GO:0003779//actin binding;GO:0005515//protein binding;GO:0045296//cadherin binding;	-
ENSG00000011451	2.46846	2.78333	2.81254	4.01869	4.41422	4.32424	3.3797	3.16565	2.84507	4.90303	4.56519	4.47606	19	15419978	15449956	-	10037	WIZ	GO:0000978;GO:0000981;GO:0001222;GO:0005515;GO:0005634;GO:0005654;GO:0006357;GO:0010571;GO:0030496;GO:0044877;GO:0046872;GO:0050821;GO:0070062;GO:1990226	-	-	S;K	35EJ6;39SCQ;3BBVE;3CTFT;3JAB4;487E1;492UC;4MCZW;4MXKM	WIZ zinc finger [Source:HGNC Symbol;Acc:HGNC:30917]	58525	O95785	GO:0006357//regulation of transcription by RNA polymerase II;GO:0010571//positive regulation of nuclear cell cycle DNA replication;GO:0050821//protein stabilization;	GO:0005634//nucleus;GO:0005654//nucleoplasm;GO:0030496//midbody;GO:0070062//extracellular exosome;	GO:0000978//RNA polymerase II cis-regulatory region sequence-specific DNA binding;GO:0000981//DNA-binding transcription factor activity, RNA polymerase II-specific;GO:0001222//transcription corepressor binding;GO:0005515//protein binding;GO:0044877//protein-containing complex binding;GO:0046872//metal ion binding;GO:1990226//histone methyltransferase binding;	-
ENSG00000011454	7.21513	7.82202	6.99435	9.92045	9.61565	9.60006	8.55124	6.72293	8.33689	9.71878	10.3255	9.12529	9	122940833	123104866	+	7656	RABGAP1	GO:0005096;GO:0005515;GO:0005737;GO:0005813;GO:0005815;GO:0005829;GO:0005856;GO:0005875;GO:0007049;GO:0015631;GO:0031267;GO:0043087;GO:0043547;GO:0090630	K20284	-	S;Z;K	KOG1102;35DEB;392VI;3BA00;3CX42;3JA0G;485PC;498G8;4MKYK;4N29M	RAB GTPase activating protein 1 [Source:HGNC Symbol;Acc:HGNC:17155]	23637	Q9Y3P9	GO:0007049//cell cycle;GO:0043087//regulation of GTPase activity;GO:0043547//positive regulation of GTPase activity;GO:0090630//activation of GTPase activity;	GO:0005737//cytoplasm;GO:0005813//centrosome;GO:0005815//microtubule organizing center;GO:0005829//cytosol;GO:0005856//cytoskeleton;GO:0005875//microtubule associated complex;	GO:0005096//GTPase activator activity;GO:0005515//protein binding;GO:0015631//tubulin binding;GO:0031267//small GTPase binding;	-
ENSG00000011465	0	0	0	0	0.0678469	0.148954	0	0.00998078	0.00503797	0	0	0	12	91140484	91183217	-	12941	DCN	GO:0003723;GO:0005515;GO:0005518;GO:0005539;GO:0005576;GO:0005615;GO:0005796;GO:0009887;GO:0010508;GO:0010596;GO:0014068;GO:0016239;GO:0016525;GO:0019800;GO:0030021;GO:0043202;GO:0045944;GO:0050840;GO:0051901;GO:0062023;GO:0090141;GO:1900747	K04660	-	T;U	KOG0619;35JAR;39TBK;3BDVD;3CT86;3J97J;4884V;4965Z;4M7B1;4N1XJ	decorin [Source:HGNC Symbol;Acc:HGNC:2705]	1634	P07585;Q6FH10	GO:0009887//animal organ morphogenesis;GO:0010508//positive regulation of autophagy;GO:0010596//negative regulation of endothelial cell migration;GO:0014068//positive regulation of phosphatidylinositol 3-kinase signaling;GO:0016239//positive regulation of macroautophagy;GO:0016525//negative regulation of angiogenesis;GO:0019800//peptide cross-linking via chondroitin 4-sulfate glycosaminoglycan;GO…	GO:0005576//extracellular region;GO:0005615//extracellular space;GO:0005796//Golgi lumen;GO:0043202//lysosomal lumen;GO:0062023//collagen-containing extracellular matrix;	GO:0003723//RNA binding;GO:0005515//protein binding;GO:0005518//collagen binding;GO:0005539//glycosaminoglycan binding;GO:0030021//extracellular matrix structural constituent conferring compression resistance;GO:0050840//extracellular matrix binding;	ko05205(Proteoglycans in cancer);ko04350(TGF-beta signaling pathway)
ENSG00000011478	5.24221	6.58352	7.10824	4.45557	4.399	4.33617	5.86374	6.46949	6.00037	5.63284	4.34812	4.0867	19	45692403	45703989	+	2825	QPCTL	GO:0000139;GO:0005515;GO:0005794;GO:0008270;GO:0016020;GO:0016021;GO:0016603;GO:0016740;GO:0016746;GO:0017186;GO:0046872	K00683	EC:2.3.2.5	S;O	KOG3946;35BEQ;38FQR;3BKDA;3CUAP;3JCH7;47ZWZ;495DI;4MFBY;4MTSR	glutaminyl-peptide cyclotransferase like [Source:HGNC Symbol;Acc:HGNC:25952]	54814	Q9NXS2	GO:0017186//peptidyl-pyroglutamic acid biosynthetic process, using glutaminyl-peptide cyclotransferase;	GO:0000139//Golgi membrane;GO:0005794//Golgi apparatus;GO:0016020//membrane;GO:0016021//integral component of membrane;	GO:0005515//protein binding;GO:0008270//zinc ion binding;GO:0016603//glutaminyl-peptide cyclotransferase activity;GO:0016740//transferase activity;GO:0016746//acyltransferase activity;GO:0046872//metal ion binding;	-
ENSG00000011485	13.7178	14.6201	14.1325	15.7884	13.9194	13.9028	16.8784	15.7238	14.5402	15.6922	15.0339	15.0945	19	46347087	46392981	+	7089	PPP5C	GO:0000165;GO:0000278;GO:0003723;GO:0004721;GO:0004722;GO:0005515;GO:0005524;GO:0005634;GO:0005654;GO:0005737;GO:0005829;GO:0005886;GO:0006281;GO:0006302;GO:0006351;GO:0006470;GO:0006974;GO:0008289;GO:0010288;GO:0016020;GO:0016787;GO:0016791;GO:0017018;GO:0032991;GO:0035970;GO:0042802;GO:0043123;GO:0043231;GO:0043278;GO:0043531;GO:0046872;GO:0048156;GO:0051879;GO:0060090;GO:0070262;GO:0101031;GO:…	K04460	EC:3.1.3.16	T;K	KOG0376;35FPS;38E0Z;3BCC5;3CRPX;3JAUH;489CQ;494G4;4M8VV;4MZB3	protein phosphatase 5 catalytic subunit [Source:HGNC Symbol;Acc:HGNC:9322]	5536	P53041;A0A024R0Q7	GO:0000165//MAPK cascade;GO:0000278//mitotic cell cycle;GO:0006281//DNA repair;GO:0006302//double-strand break repair;GO:0006351//transcription, DNA-templated;GO:0006470//protein dephosphorylation;GO:0006974//cellular response to DNA damage stimulus;GO:0010288//response to lead ion;GO:0035970//peptidyl-threonine dephosphorylation;GO:0043123//positive regulation of I-kappaB kinase/NF-kappaB signal…	GO:0005634//nucleus;GO:0005654//nucleoplasm;GO:0005737//cytoplasm;GO:0005829//cytosol;GO:0005886//plasma membrane;GO:0016020//membrane;GO:0032991//protein-containing complex;GO:0043231//intracellular membrane-bounded organelle;GO:0101031//chaperone complex;	GO:0003723//RNA binding;GO:0004721//phosphoprotein phosphatase activity;GO:0004722//protein serine/threonine phosphatase activity;GO:0005515//protein binding;GO:0005524//ATP binding;GO:0008289//lipid binding;GO:0016787//hydrolase activity;GO:0016791//phosphatase activity;GO:0017018//myosin phosphatase activity;GO:0042802//identical protein binding;GO:0043531//ADP binding;GO:0046872//metal ion bin…	ko04010(MAPK signaling pathway)
ENSG00000011523	2.50801	2.485	2.4658	3.12494	2.50588	2.51205	3.1124	3.07839	3.14631	3.70468	4.51015	4.66123	2	65056354	65087004	+	11832	CEP68	GO:0005515;GO:0005654;GO:0005737;GO:0005813;GO:0005815;GO:0005829;GO:0005856;GO:0007098;GO:0010457;GO:0019901;GO:0019904;GO:0030054;GO:0033365;GO:0034451	K16764	-	S;Z	2RK93;35ATI;39XS0;3BF6I;3CRVZ;3J91S;4823N;49231;4MHX3;4MWM0	centrosomal protein 68 [Source:HGNC Symbol;Acc:HGNC:29076]	23177	Q76N32	GO:0007098//centrosome cycle;GO:0010457//centriole-centriole cohesion;GO:0033365//protein localization to organelle;	GO:0005654//nucleoplasm;GO:0005737//cytoplasm;GO:0005813//centrosome;GO:0005815//microtubule organizing center;GO:0005829//cytosol;GO:0005856//cytoskeleton;GO:0030054//cell junction;GO:0034451//centriolar satellite;	GO:0005515//protein binding;GO:0019901//protein kinase binding;GO:0019904//protein domain specific binding;	-
ENSG00000011566	11.4924	11.2139	12.9871	11.5613	12.223	12.9989	12.2599	11.6556	12.3481	12.177	13.6427	13.7694	2	39249266	39437301	-	6056	MAP4K3	GO:0000165;GO:0000166;GO:0004672;GO:0004674;GO:0005515;GO:0005524;GO:0005737;GO:0006468;GO:0007254;GO:0008349;GO:0009411;GO:0016301;GO:0016310;GO:0016740;GO:0034612;GO:0035556;GO:0106310	K04406	EC:2.7.11.1	T;G	KOG0576;35NNG;3AJ5W;3BAP0;3CRVB;3JEKV;480P1;48ZB5;4M94D;4MUXZ	mitogen-activated protein kinase kinase kinase kinase 3 [Source:HGNC Symbol;Acc:HGNC:6865]	8491	Q8IVH8;A8K602;B3KMM5	GO:0000165//MAPK cascade;GO:0006468//protein phosphorylation;GO:0007254//JNK cascade;GO:0009411//response to UV;GO:0016310//phosphorylation;GO:0034612//response to tumor necrosis factor;GO:0035556//intracellular signal transduction;	GO:0005737//cytoplasm;	GO:0000166//nucleotide binding;GO:0004672//protein kinase activity;GO:0004674//protein serine/threonine kinase activity;GO:0005515//protein binding;GO:0005524//ATP binding;GO:0008349//MAP kinase kinase kinase kinase activity;GO:0016301//kinase activity;GO:0016740//transferase activity;GO:0106310//protein serine kinase activity;	ko04010(MAPK signaling pathway)
ENSG00000011590	0.0411164	0.0845257	0.0265631	0.0522212	0.0739747	0	0.024095	0.0235782	0.0714089	0	0.0372169	0.0963431	19	35704558	35717038	+	2739	ZBTB32	GO:0000122;GO:0000785;GO:0000978;GO:0000981;GO:0001227;GO:0003677;GO:0005515;GO:0005634;GO:0005654;GO:0006357;GO:0008270;GO:0042802;GO:0046872;GO:1990837	K10506	-	K	35I0S;38DPD;3BJYH;3D0SW;3JD28;480R0;49507;4MBJQ;4N6AE	zinc finger and BTB domain containing 32 [Source:HGNC Symbol;Acc:HGNC:16763]	27033	Q9Y2Y4	GO:0000122//negative regulation of transcription by RNA polymerase II;GO:0006357//regulation of transcription by RNA polymerase II;	GO:0000785//chromatin;GO:0005634//nucleus;GO:0005654//nucleoplasm;	GO:0000978//RNA polymerase II cis-regulatory region sequence-specific DNA binding;GO:0000981//DNA-binding transcription factor activity, RNA polymerase II-specific;GO:0001227//DNA-binding transcription repressor activity, RNA polymerase II-specific;GO:0003677//DNA binding;GO:0005515//protein binding;GO:0008270//zinc ion binding;GO:0042802//identical protein binding;GO:0046872//metal ion binding;G…	-
ENSG00000011600	0	0	0	0	0	0	0	0	0	0	0	0	19	35904401	35908295	-	907	TYROBP	GO:0002222;GO:0002223;GO:0002274;GO:0002282;GO:0002283;GO:0002376;GO:0005102;GO:0005515;GO:0005886;GO:0005887;GO:0006968;GO:0007165;GO:0009986;GO:0010628;GO:0016020;GO:0016021;GO:0030036;GO:0030316;GO:0030667;GO:0030889;GO:0030900;GO:0032693;GO:0032731;GO:0032755;GO:0032760;GO:0032816;GO:0032911;GO:0032930;GO:0034241;GO:0035556;GO:0042802;GO:0042803;GO:0043277;GO:0046872;GO:0048678;GO:0050821;GO:…	K07992	-	S;T	2SCVI;35QHX;3AD10;3BVF1;3D88M;3JHGW;48FA5;49C7C;4MK01;4N76X	transmembrane immune signaling adaptor TYROBP [Source:HGNC Symbol;Acc:HGNC:12449]	7305	O43914	GO:0002222//stimulatory killer cell immunoglobulin-like receptor signaling pathway;GO:0002223//stimulatory C-type lectin receptor signaling pathway;GO:0002274//myeloid leukocyte activation;GO:0002282//microglial cell activation involved in immune response;GO:0002283//neutrophil activation involved in immune response;GO:0002376//immune system process;GO:0006968//cellular defense response;GO:000716…	GO:0005886//plasma membrane;GO:0005887//integral component of plasma membrane;GO:0009986//cell surface;GO:0016020//membrane;GO:0016021//integral component of membrane;GO:0030667//secretory granule membrane;	GO:0005102//signaling receptor binding;GO:0005515//protein binding;GO:0042802//identical protein binding;GO:0042803//protein homodimerization activity;GO:0046872//metal ion binding;	ko04650(Natural killer cell mediated cytotoxicity);ko04380(Osteoclast differentiation)
ENSG00000011638	6.47178	7.8439	6.14362	4.78084	2.29706	3.33026	5.44379	4.67061	6.06596	3.59999	3.26773	3.35271	16	21158377	21180616	+	2558	LDAF1	GO:0005515;GO:0005783;GO:0005789;GO:0005811;GO:0016020;GO:0016021;GO:0140042	-	-	S	2S3TB;35PN6;3A0BP;3BPMK;3D6RA;3JGFA;48DZ7;49AUU;4MJ47;4MS3X	lipid droplet assembly factor 1 [Source:HGNC Symbol;Acc:HGNC:30136]	57146	Q96B96	GO:0140042//lipid droplet formation;	GO:0005783//endoplasmic reticulum;GO:0005789//endoplasmic reticulum membrane;GO:0005811//lipid droplet;GO:0016020//membrane;GO:0016021//integral component of membrane;	GO:0005515//protein binding;	-
ENSG00000011677	0.203526	0.241743	0.227912	0.189563	0.244117	0.389568	0.286249	0.29567	0.21994	1.20713	1.17903	1.20814	X	152166234	152451315	-	4150	GABRA3	GO:0004888;GO:0004890;GO:0005216;GO:0005230;GO:0005231;GO:0005237;GO:0005254;GO:0005515;GO:0005886;GO:0005887;GO:0006811;GO:0006821;GO:0007165;GO:0007214;GO:0007268;GO:0008503;GO:0016020;GO:0016021;GO:0022851;GO:0030594;GO:0032590;GO:0034220;GO:0034707;GO:0042391;GO:0043005;GO:0045202;GO:0045211;GO:0050877;GO:0051932;GO:0060078;GO:0060079;GO:0098794;GO:0098982;GO:0099060;GO:1902476;GO:1902711;GO:…	K05175	-	M;T	KOG3642;35JU9;38ERZ;3BAW2;3CRX2;3J9NC;483ZA;48VAU;4M7YT;4N100	gamma-aminobutyric acid type A receptor subunit alpha3 [Source:HGNC Symbol;Acc:HGNC:4077]	2556	P34903	GO:0006811//ion transport;GO:0006821//chloride transport;GO:0007165//signal transduction;GO:0007214//gamma-aminobutyric acid signaling pathway;GO:0007268//chemical synaptic transmission;GO:0034220//ion transmembrane transport;GO:0042391//regulation of membrane potential;GO:0050877//nervous system process;GO:0051932//synaptic transmission, GABAergic;GO:0060078//regulation of postsynaptic membrane …	GO:0005886//plasma membrane;GO:0005887//integral component of plasma membrane;GO:0016020//membrane;GO:0016021//integral component of membrane;GO:0032590//dendrite membrane;GO:0034707//chloride channel complex;GO:0043005//neuron projection;GO:0045202//synapse;GO:0045211//postsynaptic membrane;GO:0098794//postsynapse;GO:0098982//GABA-ergic synapse;GO:0099060//integral component of postsynaptic spec…	GO:0004888//transmembrane signaling receptor activity;GO:0004890//GABA-A receptor activity;GO:0005216//ion channel activity;GO:0005230//extracellular ligand-gated ion channel activity;GO:0005231//excitatory extracellular ligand-gated ion channel activity;GO:0005237//inhibitory extracellular ligand-gated ion channel activity;GO:0005254//chloride channel activity;GO:0005515//protein binding;GO:0008…	ko05033(Nicotine addiction);ko05032(Morphine addiction);ko04742(Taste transduction);ko04727(GABAergic synapse);ko04723(Retrograde endocannabinoid signaling);ko04080(Neuroactive ligand-receptor interaction)
ENSG00000012048	4.00048	3.89675	4.02832	7.33352	6.1863	6.25763	4.74465	4.465	4.7516	6.44615	7.88286	5.62337	17	43044295	43170245	-	14160	BRCA1	GO:0000151;GO:0000152;GO:0000209;GO:0000724;GO:0000793;GO:0000794;GO:0000800;GO:0000931;GO:0000976;GO:0001673;GO:0001741;GO:0002039;GO:0003677;GO:0003684;GO:0003713;GO:0003723;GO:0004842;GO:0005515;GO:0005634;GO:0005654;GO:0005694;GO:0005737;GO:0005886;GO:0006281;GO:0006282;GO:0006301;GO:0006302;GO:0006310;GO:0006349;GO:0006357;GO:0006629;GO:0006631;GO:0006633;GO:0006974;GO:0007049;GO:0007059;GO:…	K10605	EC:2.3.2.27	S;K;L;B	KOG4362;35D7T;38G9I;3BE78;3CS6Q;3JBMJ;484QW;491QX;4MKP2;4MSS4	BRCA1 DNA repair associated [Source:HGNC Symbol;Acc:HGNC:1100]	672	P38398	GO:0000209//protein polyubiquitination;GO:0000724//double-strand break repair via homologous recombination;GO:0006281//DNA repair;GO:0006282//regulation of DNA repair;GO:0006301//postreplication repair;GO:0006302//double-strand break repair;GO:0006310//DNA recombination;GO:0006349//regulation of gene expression by genetic imprinting;GO:0006357//regulation of transcription by RNA polymerase II;GO:…	GO:0000151//ubiquitin ligase complex;GO:0000152//nuclear ubiquitin ligase complex;GO:0000793//condensed chromosome;GO:0000794//condensed nuclear chromosome;GO:0000800//lateral element;GO:0000931//gamma-tubulin large complex;GO:0001673//male germ cell nucleus;GO:0001741//XY body;GO:0005634//nucleus;GO:0005654//nucleoplasm;GO:0005694//chromosome;GO:0005737//cytoplasm;GO:0005886//plasma membrane;GO:…	GO:0000976//transcription cis-regulatory region binding;GO:0002039//p53 binding;GO:0003677//DNA binding;GO:0003684//damaged DNA binding;GO:0003713//transcription coactivator activity;GO:0003723//RNA binding;GO:0004842//ubiquitin-protein transferase activity;GO:0005515//protein binding;GO:0008270//zinc ion binding;GO:0015631//tubulin binding;GO:0016740//transferase activity;GO:0019899//enzyme bind…	ko05224(Breast cancer);ko05206(MicroRNAs in cancer);ko04151(PI3K-Akt signaling pathway);ko04120(Ubiquitin mediated proteolysis);ko03460(Fanconi anemia pathway);ko03440(Homologous recombination);ko01524(Platinum drug resistance)
ENSG00000012061	2.35336	2.69929	2.40129	5.20823	4.37337	4.23835	2.7819	2.27046	2.78327	4.40039	4.69003	4.22451	19	45407334	45478828	-	5575	ERCC1	GO:0000014;GO:0000109;GO:0000110;GO:0000710;GO:0000720;GO:0000781;GO:0001094;GO:0003677;GO:0003684;GO:0003697;GO:0005515;GO:0005634;GO:0005654;GO:0005737;GO:0006281;GO:0006289;GO:0006296;GO:0006302;GO:0006303;GO:0006310;GO:0006312;GO:0006949;GO:0006974;GO:0006979;GO:0007281;GO:0007283;GO:0007584;GO:0008022;GO:0008283;GO:0008584;GO:0009650;GO:0009744;GO:0010165;GO:0010259;GO:0019904;GO:0032205;GO:…	K10849	-	L	KOG2841;3593V;38Y6Z;3BEVX;3CY3K;3J8GM;4851C;494F0;4MA5S;4N4HV	ERCC excision repair 1, endonuclease non-catalytic subunit [Source:HGNC Symbol;Acc:HGNC:3433]	2067	P07992;A0A024R0Q6	GO:0000710//meiotic mismatch repair;GO:0000720//pyrimidine dimer repair by nucleotide-excision repair;GO:0006281//DNA repair;GO:0006289//nucleotide-excision repair;GO:0006296//nucleotide-excision repair, DNA incision, 5'-to lesion;GO:0006302//double-strand break repair;GO:0006303//double-strand break repair via nonhomologous end joining;GO:0006310//DNA recombination;GO:0006312//mitotic recombinat…	GO:0000109//nucleotide-excision repair complex;GO:0000110//nucleotide-excision repair factor 1 complex;GO:0000781//chromosome, telomeric region;GO:0005634//nucleus;GO:0005654//nucleoplasm;GO:0005737//cytoplasm;GO:0070522//ERCC4-ERCC1 complex;	GO:0000014//single-stranded DNA endodeoxyribonuclease activity;GO:0001094//TFIID-class transcription factor complex binding;GO:0003677//DNA binding;GO:0003684//damaged DNA binding;GO:0003697//single-stranded DNA binding;GO:0005515//protein binding;GO:0008022//protein C-terminus binding;GO:0019904//protein domain specific binding;GO:1990599//3' overhang single-stranded DNA endodeoxyribonuclease ac…	ko03460(Fanconi anemia pathway);ko03420(Nucleotide excision repair);ko01524(Platinum drug resistance)
ENSG00000012124	0	0	0.0236031	0.0348014	0	0	0.010705	0	0.0528762	0.0119498	0.0165348	0	19	35319261	35347361	+	6165	CD22	GO:0001791;GO:0002638;GO:0005102;GO:0005515;GO:0005737;GO:0005769;GO:0005886;GO:0005887;GO:0007155;GO:0009897;GO:0009986;GO:0016020;GO:0016021;GO:0019903;GO:0030100;GO:0030246;GO:0030888;GO:0032809;GO:0033691;GO:0042113;GO:0042609;GO:0050776;GO:0050849;GO:0050859;GO:0055037;GO:0070062	K06467	-	T;P;U	KOG4475;3598F;39TQR;3BI5M;3D2KW;3J2K2;48BN8;490U5;4M5N5;4MUNJ	CD22 molecule [Source:HGNC Symbol;Acc:HGNC:1643]	933	P20273;Q0EAF5	GO:0002638//negative regulation of immunoglobulin production;GO:0007155//cell adhesion;GO:0030100//regulation of endocytosis;GO:0030888//regulation of B cell proliferation;GO:0042113//B cell activation;GO:0050776//regulation of immune response;GO:0050849//negative regulation of calcium-mediated signaling;GO:0050859//negative regulation of B cell receptor signaling pathway;	GO:0005737//cytoplasm;GO:0005769//early endosome;GO:0005886//plasma membrane;GO:0005887//integral component of plasma membrane;GO:0009897//external side of plasma membrane;GO:0009986//cell surface;GO:0016020//membrane;GO:0016021//integral component of membrane;GO:0032809//neuronal cell body membrane;GO:0055037//recycling endosome;GO:0070062//extracellular exosome;	GO:0001791//IgM binding;GO:0005102//signaling receptor binding;GO:0005515//protein binding;GO:0019903//protein phosphatase binding;GO:0030246//carbohydrate binding;GO:0033691//sialic acid binding;GO:0042609//CD4 receptor binding;	ko04662(B cell receptor signaling pathway);ko04640(Hematopoietic cell lineage);ko04514(Cell adhesion molecules)
ENSG00000012171	0.46859	0.936552	0.845125	1.1407	0.714264	0.840868	0.217394	0.537425	0.3617	6.05404	3.56992	4.74652	3	50267558	50277546	+	5768	SEMA3B	GO:0001755;GO:0005515;GO:0005576;GO:0005615;GO:0005783;GO:0005887;GO:0007267;GO:0007411;GO:0030215;GO:0030335;GO:0045499;GO:0048843;GO:0050919;GO:0061643;GO:0062023;GO:0071526	K06840	-	S;T	KOG3611;35EJ9;39UZZ;3BEBZ;3D163;3J6HC;484PC;4944T;4M6NH;4N5NF	semaphorin 3B [Source:HGNC Symbol;Acc:HGNC:10724]	7869	Q13214	GO:0001755//neural crest cell migration;GO:0007267//cell-cell signaling;GO:0007411//axon guidance;GO:0030335//positive regulation of cell migration;GO:0048843//negative regulation of axon extension involved in axon guidance;GO:0050919//negative chemotaxis;GO:0061643//chemorepulsion of axon;GO:0071526//semaphorin-plexin signaling pathway;	GO:0005576//extracellular region;GO:0005615//extracellular space;GO:0005783//endoplasmic reticulum;GO:0005887//integral component of plasma membrane;GO:0062023//collagen-containing extracellular matrix;	GO:0005515//protein binding;GO:0030215//semaphorin receptor binding;GO:0045499//chemorepellent activity;	ko04360(Axon guidance)
ENSG00000012174	3.9155	4.0031	4.19702	6.94782	5.85161	6.11036	4.75881	4.3896	4.9125	3.77205	6.17093	3.1197	X	21839617	21885423	+	8945	MBTPS2	GO:0000139;GO:0004222;GO:0005515;GO:0005737;GO:0006508;GO:0006629;GO:0008202;GO:0008203;GO:0008233;GO:0008237;GO:0016020;GO:0016021;GO:0016787;GO:0030968;GO:0031293;GO:0034976;GO:0036500;GO:0045540;GO:0046872;GO:0051091;GO:0070977;GO:1905897;GO:1990440	K07765	EC:3.4.24.85	O;M	KOG2921;35H7T;38CBR;3BD1M;3CUKW;3JEHD;481GX;490BC;4MIW1;4MVB3	membrane bound transcription factor peptidase, site 2 [Source:HGNC Symbol;Acc:HGNC:15455]	51360	O43462	GO:0006508//proteolysis;GO:0006629//lipid metabolic process;GO:0008202//steroid metabolic process;GO:0008203//cholesterol metabolic process;GO:0030968//endoplasmic reticulum unfolded protein response;GO:0031293//membrane protein intracellular domain proteolysis;GO:0034976//response to endoplasmic reticulum stress;GO:0036500//ATF6-mediated unfolded protein response;GO:0045540//regulation of choles…	GO:0000139//Golgi membrane;GO:0005737//cytoplasm;GO:0016020//membrane;GO:0016021//integral component of membrane;	GO:0004222//metalloendopeptidase activity;GO:0005515//protein binding;GO:0008233//peptidase activity;GO:0008237//metallopeptidase activity;GO:0016787//hydrolase activity;GO:0046872//metal ion binding;	ko04141(Protein processing in endoplasmic reticulum)
ENSG00000012211	2.09464	2.63854	1.87065	1.21281	1.03451	1.08851	1.93151	1.2365	1.9616	1.39038	1.51958	1.69619	X	49174802	49186528	-	3656	PRICKLE3	GO:0005515;GO:0005737;GO:0005739;GO:0005886;GO:0008150;GO:0008270;GO:0016020;GO:0030030;GO:0046872	K04511	-	S;Z;T	KOG1704;35NYM;38HNJ;3BAH0;3CRZ2;3J67C;488F7;49253;4MHR9;4N5R8	prickle planar cell polarity protein 3 [Source:HGNC Symbol;Acc:HGNC:6645]	4007	O43900;B7Z8D2;B7Z5U0;A0A024QYW5	GO:0008150//biological_process;GO:0030030//cell projection organization;	GO:0005737//cytoplasm;GO:0005739//mitochondrion;GO:0005886//plasma membrane;GO:0016020//membrane;	GO:0005515//protein binding;GO:0008270//zinc ion binding;GO:0046872//metal ion binding;	ko04310(Wnt signaling pathway)
ENSG00000012223	0.014116	0	0	0	0	0.0311763	0	0	0	0	0	0	3	46435645	46485234	-	3989	LTF	GO:0001503;GO:0001530;GO:0001817;GO:0001895;GO:0002227;GO:0002376;GO:0003677;GO:0004252;GO:0004869;GO:0005506;GO:0005515;GO:0005576;GO:0005615;GO:0005634;GO:0005737;GO:0005769;GO:0005886;GO:0006508;GO:0006811;GO:0006826;GO:0006959;GO:0008201;GO:0008233;GO:0008236;GO:0009986;GO:0016787;GO:0019731;GO:0019732;GO:0030141;GO:0031640;GO:0031665;GO:0032680;GO:0032780;GO:0032991;GO:0033690;GO:0034145;GO:…	K17283	EC:3.4.21.-	K;P	2QT0C;35UAJ;38DC4;3BB80;3E6FA;3J35J;48RXV;48UZ0;4MRTP	lactotransferrin [Source:HGNC Symbol;Acc:HGNC:6720]	4057	P02788;V9HWI4	GO:0001503//ossification;GO:0001817//regulation of cytokine production;GO:0001895//retina homeostasis;GO:0002227//innate immune response in mucosa;GO:0002376//immune system process;GO:0006508//proteolysis;GO:0006811//ion transport;GO:0006826//iron ion transport;GO:0006959//humoral immune response;GO:0019731//antibacterial humoral response;GO:0019732//antifungal humoral response;GO:0031640//killin…	GO:0005576//extracellular region;GO:0005615//extracellular space;GO:0005634//nucleus;GO:0005737//cytoplasm;GO:0005769//early endosome;GO:0005886//plasma membrane;GO:0009986//cell surface;GO:0030141//secretory granule;GO:0032991//protein-containing complex;GO:0035580//specific granule lumen;GO:0042581//specific granule;GO:0055037//recycling endosome;GO:0070062//extracellular exosome;GO:0097013//ph…	GO:0001530//lipopolysaccharide binding;GO:0003677//DNA binding;GO:0004252//serine-type endopeptidase activity;GO:0004869//cysteine-type endopeptidase inhibitor activity;GO:0005506//iron ion binding;GO:0005515//protein binding;GO:0008201//heparin binding;GO:0008233//peptidase activity;GO:0008236//serine-type peptidase activity;GO:0016787//hydrolase activity;GO:0043539//protein serine/threonine kin…	-
[truncated: 19,721 more rows]
